# Supplementary material for: [Bis(2-pyridylmeth­yl)amine]dichloridomercury(II)
Source: Acta Crystallogr Sect E Struct Rep Online. 2008 Jan 16;64(Pt 2):m358. doi: 10.1107/S1600536808000858 (PMC2960290; doi:10.1107/S1600536808000858)
Supplement: Supplementary file 1 [file e-64-0m358-sup1.cif]

##############################################################################
###                                                                        ###
###        Electronic paper (Acta Crystallographica Section E)             ###
###                                                                        ###
##############################################################################
#                                                                            #
# This CIF contains the data in a paper accepted for publication in Acta     #
# Crystallographica Section E. It conforms to the requirements of Notes      #
# for Authors for Section E, and has been peer reviewed under the auspices   #
# of the IUCr Commission on Journals.                                        #
#                                                                            #
# Full details of the Crystallographic Information File format               #
# are given in the paper "The Crystallographic Information File (CIF):       #
# a New Standard Archive File for Crystallography" by S. R. Hall, F. H.      #
# Allen and I. D. Brown [Acta Cryst. (1991), A47, 655-685].                  #
#                                                                            #
# The current version of the core CIF dictionary is obtainable from          #
# ftp://ftp.iucr.org/pub/cif_core.dic. The current version number is 2.1.    #
#                                                                            #
# Software is freely available for graphical display of the structure(s) in  #
# this CIF.  For information consult the CIF home page http://www.iucr.org/  #
# cif/home.html                                                              #
#                                                                            #
##############################################################################
                                             
data_global
_audit_creation_method     'WinGX routine CIF_UPDATE'
_audit_conform_dict_name     cif_core.dic
_audit_conform_dict_version     2.2
_journal_date_recd_electronic     2007-12-28
_journal_date_accepted     2008-01-09
_journal_name_full     'Acta Crystallographica, Section E'
_journal_year     2008
_journal_volume     64
_journal_issue      2
_journal_page_first     m358
_journal_page_last     m358
_journal_paper_category     QM
_journal_coeditor_code     TK2241
_publ_contact_author_name     'Prof. Sung Kwon Kang'
_publ_contact_author_address
;
Department of Chemistry
Chungnam National University
Daejeon 305-764
Korea
;
_publ_contact_author_email     skkang@cnu.ac.kr
_publ_contact_author_fax     '82(42)8218896'
_publ_contact_author_phone     '82(42)8216552'
_publ_section_title
;
[Bis(2-pyridylmethyl)amine]dichloridomercury(II)
;
loop_
    _publ_author_name
    _publ_author_address
    'Kim, Young-Inn'
; Department of Chemistry Education and Center for Plastic Information Systems
  Pusan National University
  Pusan 609-735
  Republic of Korea
;
    'Lee, You-Soon'
; Department of Chemistry
  Chungnam National University
  Daejeon 305-764
  Republic of Korea
;
    'Seo, Hoe-Joo'
; Department of Chemistry
  Pusan National University
  Pusan 609-735
  Republic of Korea
;
    'Nam, Ki-Sun'
; Interdisciplinary Program of Advanced Materials for Information and Display
  Pusan National University
  Pusan 609-735
  Republic of Korea
;
    'Kang, Sung Kwon'
; Department of Chemistry
  Chungnam National University
  Daejeon 305-764
  Republic of Korea
;
data_I
_audit_creation_method     'WinGX routine CIF_UPDATE'
_chemical_name_systematic
;
[Bis(2-pyridylmethyl)amine]dichloridomercury(II)
;
_chemical_formula_moiety     'C12 H13 Cl2 Hg1 N3'
_chemical_formula_sum     'C12 H13 Cl2 Hg1 N3'
_chemical_formula_iupac     '[Hg Cl2 (C12 H13 N3)]'
_chemical_formula_weight     470.74
_symmetry_cell_setting     monoclinic
_symmetry_space_group_name_H-M     'P 21/n'
_symmetry_space_group_name_Hall     '-P 2yn'
loop_
    _symmetry_equiv_pos_as_xyz
    'x, y, z'
    '-x+1/2, y+1/2, -z+1/2'
    '-x, -y, -z'
    'x-1/2, -y-1/2, z-1/2'
_cell_length_a     8.4083(6)
_cell_length_b     12.8278(11)
_cell_length_c     13.3457(12)
_cell_angle_alpha     90
_cell_angle_beta     90.462(2)
_cell_angle_gamma     90
_cell_volume     1439.4(2)
_cell_formula_units_Z     4
_cell_measurement_reflns_used     4387
_cell_measurement_theta_min     2.2
_cell_measurement_theta_max     24.5
_cell_measurement_temperature     295(2)
_exptl_crystal_description     block
_exptl_crystal_colour     orange
_exptl_crystal_size_max     0.18
_exptl_crystal_size_mid     0.15
_exptl_crystal_size_min     0.15
_exptl_crystal_density_diffrn     2.172
_exptl_crystal_density_method     'not measured'
_exptl_crystal_F_000     880
_exptl_absorpt_coefficient_mu     11.049
_exptl_absorpt_correction_type     multi-scan
_exptl_absorpt_process_details     '(SADABS; Bruker, 2002)'
_exptl_absorpt_correction_T_min     0.143
_exptl_absorpt_correction_T_max     0.185
_diffrn_radiation_type     MoK\a
_diffrn_radiation_wavelength     0.71073
_diffrn_measurement_device_type     'Bruker SMART CCD area-detector'
_diffrn_measurement_method     '\f and \w'
_diffrn_reflns_number     15603
_diffrn_reflns_av_R_equivalents     0.0275
_diffrn_reflns_theta_min     2.2
_diffrn_reflns_theta_max     28.3
_diffrn_reflns_theta_full     28.3
_diffrn_measured_fraction_theta_max     0.999
_diffrn_measured_fraction_theta_full     0.999
_diffrn_reflns_limit_h_min     -11
_diffrn_reflns_limit_h_max     11
_diffrn_reflns_limit_k_min     -12
_diffrn_reflns_limit_k_max     17
_diffrn_reflns_limit_l_min     -17
_diffrn_reflns_limit_l_max     17
_reflns_number_total     3580
_reflns_number_gt     2547
_reflns_threshold_expression     I>2\s(I)
_refine_ls_structure_factor_coef     Fsqd
_refine_ls_matrix_type     full
_refine_ls_R_factor_gt     0.027
_refine_ls_wR_factor_ref     0.061
_refine_ls_goodness_of_fit_ref     1.015
_refine_ls_restrained_S_all     1.015
_refine_ls_number_reflns     3580
_refine_ls_number_parameters     173
_refine_ls_number_restraints     0
_refine_ls_hydrogen_treatment     constr
_refine_ls_weighting_scheme     calc
_refine_ls_weighting_details
         'calc w=1/[\s^2^(Fo^2^)+(0.0268P)^2^+0.7364P] where P=(Fo^2^+2Fc^2^)/3'
_refine_ls_shift/su_max     0.002
_refine_diff_density_max     1.222
_refine_diff_density_min     -0.47
_refine_ls_extinction_method     none
loop_
    _atom_type_symbol
    _atom_type_description
    _atom_type_scat_dispersion_real
    _atom_type_scat_dispersion_imag
    _atom_type_scat_source
    C C 0.0033 0.0016 'International Tables Vol C Tables 4.2.6.8 and 6.1.1.4'
    H H 0 0 'International Tables Vol C Tables 4.2.6.8 and 6.1.1.4'
    N N 0.0061 0.0033 'International Tables Vol C Tables 4.2.6.8 and 6.1.1.4'
    Cl Cl 0.1484 0.1585 'International Tables Vol C Tables 4.2.6.8 and 6.1.1.4'
    Hg Hg -2.3894 9.2266 'International Tables Vol C Tables 4.2.6.8 and 6.1.1.4'
_computing_data_collection     'SMART (Bruker, 2002)'
_computing_cell_refinement     'SAINT (Bruker, 2002)'
_computing_data_reduction     'SAINT (Bruker, 2002)'
_computing_structure_solution     'SHELXS97 (Sheldrick, 2008)'
_computing_structure_refinement     'SHELXL97 (Sheldrick, 2008)'
_computing_molecular_graphics     'ORTEP-3 for Windows (Farrugia, 1997)'
_computing_publication_material     'WinGX (Farrugia, 1999)'
loop_
    _atom_site_type_symbol
    _atom_site_label
    _atom_site_fract_x
    _atom_site_fract_y
    _atom_site_fract_z
    _atom_site_U_iso_or_equiv
    _atom_site_adp_type
    _atom_site_calc_flag
    _atom_site_refinement_flags
    _atom_site_occupancy
    _atom_site_disorder_assembly
    _atom_site_disorder_group
    Hg Hg 0.87912(2) 0.305769(14) 0.873548(12) 0.06174(8) Uani d . 1 . .
    Cl Cl1 1.04268(15) 0.36276(12) 0.73426(9) 0.0791(3) Uani d . 1 B .
    Cl Cl2 0.63148(16) 0.21091(10) 0.83674(11) 0.0794(4) Uani d . 1 B .
    N N1 1.0536(5) 0.1777(3) 0.9449(3) 0.0636(10) Uani d . 1 B .
    C C2 1.1638(6) 0.1270(4) 0.8923(4) 0.0799(14) Uani d . 1 . .
    H H2 1.1708 0.1399 0.8239 0.096 Uiso calc R 1 B .
    C C3 1.2665(7) 0.0573(5) 0.9348(5) 0.0911(17) Uani d . 1 B .
    H H3 1.3425 0.0235 0.8963 0.109 Uiso calc R 1 . .
    C C4 1.2548(7) 0.0381(5) 1.0354(6) 0.0959(18) Uani d . 1 . .
    H H4 1.3227 -0.0093 1.0665 0.115 Uiso calc R 1 B .
    C C5 1.1423(6) 0.0898(4) 1.0893(4) 0.0792(14) Uani d . 1 B .
    H H5 1.1332 0.0779 1.1578 0.095 Uiso calc R 1 . .
    C C6 1.0426(5) 0.1592(3) 1.0422(3) 0.0576(10) Uani d . 1 . .
    C C7 0.9172(6) 0.2192(4) 1.0981(4) 0.0727(13) Uani d . 1 B .
    H H7A 0.815 0.1847 1.0914 0.087 Uiso calc R 1 A 1
    H H7B 0.9447 0.2228 1.1688 0.087 Uiso calc R 1 A 1
    N N8 0.9085(9) 0.3260(5) 1.0549(3) 0.0594(19) Uani d P 0.794(14) B 1
    H H8 1.0033 0.358 1.0671 0.071 Uiso calc PR 0.794(14) B 1
    N N8A 0.807(3) 0.2914(15) 1.0593(11) 0.048(7) Uani d P 0.206(14) B 2
    H H8A 0.7101 0.2599 1.0615 0.057 Uiso calc PR 0.206(14) B 2
    C C9 0.7863(6) 0.3898(4) 1.0952(3) 0.0746(14) Uani d . 1 . .
    H H9A 0.8204 0.4161 1.1601 0.09 Uiso calc R 1 B 1
    H H9B 0.6918 0.3478 1.1053 0.09 Uiso calc R 1 B 1
    C C10 0.7454(5) 0.4802(4) 1.0282(3) 0.0590(11) Uani d . 1 B .
    C C11 0.6733(5) 0.5697(4) 1.0649(4) 0.0707(13) Uani d . 1 . .
    H H11 0.6523 0.5763 1.1329 0.085 Uiso calc R 1 B .
    C C12 0.6337(6) 0.6482(4) 0.9995(4) 0.0766(14) Uani d . 1 B .
    H H12 0.5842 0.7081 1.0229 0.092 Uiso calc R 1 . .
    C C13 0.6666(6) 0.6383(4) 0.9010(4) 0.0742(13) Uani d . 1 . .
    H H13 0.6408 0.6912 0.856 0.089 Uiso calc R 1 B .
    C C14 0.7391(5) 0.5482(4) 0.8685(3) 0.0669(12) Uani d . 1 B .
    H H14 0.7622 0.5413 0.8007 0.08 Uiso calc R 1 . .
    N N15 0.7774(4) 0.4704(3) 0.9307(2) 0.0563(8) Uani d . 1 B .
loop_
    _atom_site_aniso_label
    _atom_site_aniso_U_11
    _atom_site_aniso_U_22
    _atom_site_aniso_U_33
    _atom_site_aniso_U_12
    _atom_site_aniso_U_13
    _atom_site_aniso_U_23
    Hg 0.07430(13) 0.06556(13) 0.04548(10) 0.01047(9) 0.00744(7) 0.00080(8)
    Cl1 0.0815(8) 0.0984(10) 0.0575(6) -0.0078(7) 0.0157(6) 0.0109(6)
    Cl2 0.0726(8) 0.0803(9) 0.0857(9) -0.0067(6) 0.0138(6) -0.0032(6)
    N1 0.061(2) 0.064(2) 0.066(2) 0.0019(18) 0.0042(18) 0.0070(18)
    C2 0.078(3) 0.077(4) 0.085(3) 0.010(3) 0.020(3) -0.004(3)
    C3 0.074(4) 0.069(4) 0.130(5) 0.010(3) 0.010(3) -0.020(4)
    C4 0.075(4) 0.072(4) 0.140(6) 0.014(3) -0.019(4) 0.006(4)
    C5 0.077(3) 0.076(3) 0.084(3) 0.000(3) -0.009(3) 0.017(3)
    C6 0.056(3) 0.053(2) 0.064(3) -0.007(2) -0.004(2) 0.008(2)
    C7 0.073(3) 0.086(4) 0.059(3) 0.001(3) 0.000(2) 0.017(3)
    N8 0.051(4) 0.067(4) 0.060(3) -0.003(3) 0.004(2) 0.003(2)
    N8A 0.046(14) 0.053(12) 0.045(9) -0.007(9) -0.002(7) 0.009(7)
    C9 0.089(4) 0.082(4) 0.053(3) 0.000(3) 0.011(2) -0.003(2)
    C10 0.058(3) 0.063(3) 0.056(2) -0.009(2) 0.0045(19) -0.012(2)
    C11 0.068(3) 0.076(3) 0.068(3) -0.005(3) 0.010(2) -0.022(3)
    C12 0.058(3) 0.062(3) 0.109(4) 0.002(2) -0.001(3) -0.021(3)
    C13 0.068(3) 0.064(3) 0.090(4) -0.003(3) -0.003(3) 0.003(3)
    C14 0.074(3) 0.061(3) 0.066(3) -0.006(2) 0.006(2) -0.001(2)
    N15 0.060(2) 0.058(2) 0.0507(19) -0.0047(17) 0.0061(16) -0.0016(16)
_geom_special_details
;
 All esds (except the esd in the dihedral angle between two l.s. planes)
 are estimated using the full covariance matrix.  The cell esds are taken
 into account individually in the estimation of esds in distances, angles
 and torsion angles; correlations between esds in cell parameters are only
 used when they are defined by crystal symmetry.  An approximate (isotropic)
 treatment of cell esds is used for estimating esds involving l.s. planes.
;
loop_
    _geom_bond_atom_site_label_1
    _geom_bond_atom_site_label_2
    _geom_bond_site_symmetry_2
    _geom_bond_distance
    _geom_bond_publ_flag
    Hg Cl1 . 2.4336(12) y
    Hg Cl2 . 2.4579(14) y
    Hg N1 . 2.394(4) y
    Hg N8 . 2.445(5) y
    Hg N15 . 2.405(4) y
    Hg N8A . 2.563(17) ?
    N1 C6 . 1.325(6) ?
    N1 C2 . 1.336(6) ?
    C2 C3 . 1.364(7) ?
    C2 H2 . 0.93 ?
    C3 C4 . 1.370(8) ?
    C3 H3 . 0.93 ?
    C4 C5 . 1.365(8) ?
    C4 H4 . 0.93 ?
    C5 C6 . 1.372(6) ?
    C5 H5 . 0.93 ?
    C6 C7 . 1.508(7) ?
    C7 N8A . 1.407(18) ?
    C7 N8 . 1.488(7) ?
    C7 H7A . 0.97 ?
    C7 H7B . 0.97 ?
    N8 C9 . 1.423(7) ?
    N8 H8 . 0.91 ?
    N8A C9 . 1.362(18) ?
    N8A H8A . 0.91 ?
    C9 C10 . 1.503(7) ?
    C9 H9A . 0.97 ?
    C9 H9B . 0.97 ?
    C10 N15 . 1.336(5) ?
    C10 C11 . 1.389(6) ?
    C11 C12 . 1.372(7) ?
    C11 H11 . 0.93 ?
    C12 C13 . 1.351(7) ?
    C12 H12 . 0.93 ?
    C13 C14 . 1.379(7) ?
    C13 H13 . 0.93 ?
    C14 N15 . 1.337(6) ?
    C14 H14 . 0.93 ?
loop_
    _geom_angle_atom_site_label_1
    _geom_angle_atom_site_label_2
    _geom_angle_atom_site_label_3
    _geom_angle_site_symmetry_1
    _geom_angle_site_symmetry_3
    _geom_angle
    _geom_angle_publ_flag
    Cl1 Hg Cl2 . . 118.63(5) y
    N1 Hg N8 . . 67.82(15) y
    N1 Hg N15 . . 133.99(12) y
    N8 Hg N15 . . 68.04(14) y
    N1 Hg Cl1 . . 99.30(10) ?
    N15 Hg Cl1 . . 100.55(9) ?
    Cl1 Hg N8 . . 132.16(19) ?
    N1 Hg Cl2 . . 104.77(10) ?
    N15 Hg Cl2 . . 101.26(9) ?
    N8 Hg Cl2 . . 109.21(19) ?
    N1 Hg N8A . . 73.5(4) ?
    N15 Hg N8A . . 70.7(4) ?
    Cl1 Hg N8A . . 154.1(6) ?
    N8 Hg N8A . . 22.0(5) ?
    Cl2 Hg N8A . . 87.2(6) ?
    C6 N1 C2 . . 118.8(4) ?
    C6 N1 Hg . . 117.8(3) ?
    C2 N1 Hg . . 123.4(3) ?
    N1 C2 C3 . . 122.7(5) ?
    N1 C2 H2 . . 118.6 ?
    C3 C2 H2 . . 118.6 ?
    C2 C3 C4 . . 118.4(5) ?
    C2 C3 H3 . . 120.8 ?
    C4 C3 H3 . . 120.8 ?
    C5 C4 C3 . . 119.1(5) ?
    C5 C4 H4 . . 120.5 ?
    C3 C4 H4 . . 120.5 ?
    C4 C5 C6 . . 119.8(5) ?
    C4 C5 H5 . . 120.1 ?
    C6 C5 H5 . . 120.1 ?
    N1 C6 C5 . . 121.3(5) ?
    N1 C6 C7 . . 116.6(4) ?
    C5 C6 C7 . . 122.1(4) ?
    N8A C7 C6 . . 127.9(8) ?
    N8 C7 C6 . . 108.1(4) ?
    N8 C7 H7A . . 110.1 ?
    C6 C7 H7A . . 110.1 ?
    N8A C7 H7B . . 118.6 ?
    N8 C7 H7B . . 110.1 ?
    C6 C7 H7B . . 110.1 ?
    H7A C7 H7B . . 108.4 ?
    C9 N8 C7 . . 114.6(5) ?
    C9 N8 Hg . . 111.6(3) ?
    C7 N8 Hg . . 106.9(3) ?
    C9 N8 H8 . . 107.8 ?
    C7 N8 H8 . . 107.8 ?
    Hg N8 H8 . . 107.8 ?
    C9 N8A C7 . . 124.5(15) ?
    C9 N8A Hg . . 107.8(10) ?
    C7 N8A Hg . . 104.1(10) ?
    C9 N8A H8A . . 106.4 ?
    C7 N8A H8A . . 106.4 ?
    Hg N8A H8A . . 106.4 ?
    N8A C9 C10 . . 122.3(7) ?
    N8 C9 C10 . . 112.4(4) ?
    N8A C9 H9A . . 126.8 ?
    N8 C9 H9A . . 109.1 ?
    C10 C9 H9A . . 109.1 ?
    N8 C9 H9B . . 109.1 ?
    C10 C9 H9B . . 109.1 ?
    H9A C9 H9B . . 107.9 ?
    N15 C10 C11 . . 120.9(5) ?
    N15 C10 C9 . . 117.4(4) ?
    C11 C10 C9 . . 121.7(4) ?
    C12 C11 C10 . . 119.1(5) ?
    C12 C11 H11 . . 120.5 ?
    C10 C11 H11 . . 120.5 ?
    C13 C12 C11 . . 120.0(5) ?
    C13 C12 H12 . . 120 ?
    C11 C12 H12 . . 120 ?
    C12 C13 C14 . . 118.6(5) ?
    C12 C13 H13 . . 120.7 ?
    C14 C13 H13 . . 120.7 ?
    N15 C14 C13 . . 122.4(4) ?
    N15 C14 H14 . . 118.8 ?
    C13 C14 H14 . . 118.8 ?
    C10 N15 C14 . . 119.0(4) ?
    C10 N15 Hg . . 117.8(3) ?
    C14 N15 Hg . . 122.9(3) ?
