# Supplementary material for: [Bis(2-pyridylmeth­yl)amine]dichloridomercury(II)
Source: Acta Crystallogr Sect E Struct Rep Online. 2008 Jan 16;64(Pt 2):m358. doi: 10.1107/S1600536808000858 (PMC2960290; doi:10.1107/S1600536808000858)
Supplement: Supplementary file 2 [file e-64-0m358-Isup2.hkl]

#
# h,k,l, Fc-squared, Fo-squared, sigma(Fo-squared) and status flag
#
data_I
_shelx_title ' (DPA)HgCl2 in P2(1)/n'
_shelx_refln_list_code          4
_shelx_F_calc_maximum      346.53
_exptl_crystal_F_000       880.00
_reflns_d_resolution_high  0.7495
 
loop_
 _symmetry_equiv_pos_as_xyz
 'x, y, z'
 '-x+1/2, y+1/2, -z+1/2'
 '-x, -y, -z'
 'x-1/2, -y-1/2, z-1/2'
 
_cell_length_a     8.4083
_cell_length_b    12.8278
_cell_length_c    13.3457
_cell_angle_alpha  90.000
_cell_angle_beta   90.462
_cell_angle_gamma  90.000
 
_shelx_F_squared_multiplier     1.000
 
loop_
 _refln_index_h
 _refln_index_k
 _refln_index_l
 _refln_F_squared_calc
 _refln_F_squared_meas
 _refln_F_squared_sigma
 _refln_observed_status
   2   0   0     2364.18     2603.98     35.19 o
   4   0   0    33985.35    33306.04    369.61 o
   6   0   0      606.45      601.89     39.17 o
   8   0   0     2960.81     3119.06     76.56 o
  10   0   0       16.31       39.82     41.73 o
   1   1   0     4938.94     5373.49     47.97 o
   2   1   0    46057.86    47464.64    469.46 o
   3   1   0      318.31      310.44     13.47 o
   4   1   0      236.63      297.21     10.87 o
   5   1   0     1087.00     1046.09     20.06 o
   6   1   0     9289.50     9083.17     89.37 o
   7   1   0        8.32      -17.90     17.90 o
   8   1   0      585.19      582.24     29.30 o
   9   1   0      243.11      329.67     29.81 o
  10   1   0      204.12      250.49     40.06 o
  11   1   0        7.76       11.01     64.29 o
   0   2   0    55060.58    58949.16   1114.50 o
   1   2   0    18822.44    19240.93    258.30 o
   2   2   0    14473.95    14943.28    119.18 o
   3   2   0     4743.51     4760.69     39.54 o
   4   2   0    37914.43    38262.00    258.33 o
   5   2   0     1413.92     1357.49     20.42 o
   6   2   0        2.13       -4.84     17.16 o
   7   2   0     2114.12     2080.96     46.31 o
   8   2   0     1105.70     1138.60     36.39 o
   9   2   0       21.90        8.56     23.99 o
  10   2   0       15.33       45.64     37.10 o
  11   2   0       48.70       67.23     44.01 o
   1   3   0    28935.61    30051.52    328.18 o
   2   3   0     9497.88     9517.92     86.68 o
   3   3   0     9023.79     9023.28     68.10 o
   4   3   0     1564.51     1505.65     28.56 o
   5   3   0     9936.20     9668.16     76.85 o
   6   3   0     1607.41     1595.22     32.77 o
   7   3   0     1139.86     1177.25     37.14 o
   8   3   0       11.06      -15.99     23.64 o
   9   3   0      673.91      722.95     44.79 o
  10   3   0       42.07       41.88     37.65 o
  11   3   0       13.89       36.62     42.56 o
   0   4   0       70.83       42.23     13.16 o
   1   4   0    10266.54    10570.33    109.08 o
   2   4   0     2941.05     3222.12     38.45 o
   3   4   0    20711.59    20928.54    168.99 o
   4   4   0      477.55      506.82     16.25 o
   5   4   0     3227.69     3350.50     40.16 o
   6   4   0      137.33      139.19     17.80 o
   7   4   0     1673.71     1652.13     42.41 o
   8   4   0      355.14      282.14     29.25 o
   9   4   0       52.12       39.81     33.94 o
  10   4   0        0.32       18.39     37.88 o
   1   5   0    25435.57    25790.18    250.37 o
   2   5   0      484.31      515.49     18.07 o
   3   5   0    25995.28    26607.67    212.74 o
   4   5   0       18.88       23.31     11.79 o
   5   5   0     8538.85     8441.31     77.18 o
   6   5   0     2034.64     2038.79     38.34 o
   7   5   0     2268.37     2270.81     55.46 o
   8   5   0       98.23      157.32     33.67 o
   9   5   0      562.07      702.79     97.80 o
  10   5   0        2.59      -53.48     55.61 o
   0   6   0    17513.57    17638.46    252.87 o
   1   6   0    11598.12    11963.73    112.65 o
   2   6   0     1237.87     1265.35     25.78 o
   3   6   0     6225.00     6071.85     67.97 o
   4   6   0     2633.81     2657.98     41.55 o
   5   6   0      671.39      741.32     22.22 o
   6   6   0      435.82      446.55     25.23 o
   7   6   0      873.06      901.36     38.63 o
   8   6   0      206.49      232.77    105.23 o
   9   6   0      188.02      128.47     54.06 o
  10   6   0        5.58       24.60     59.79 o
   1   7   0     4829.07     4840.34     79.16 o
   2   7   0    14540.83    14453.12    137.02 o
   3   7   0     7984.92     7908.80     85.31 o
   4   7   0       67.72      114.33     16.81 o
   5   7   0     1669.06     1616.50     35.87 o
   6   7   0     2477.61     2591.94     54.92 o
   7   7   0      980.06     1015.91     65.93 o
   8   7   0      167.57      192.51    106.28 o
   9   7   0      144.45      263.21     61.45 o
  10   7   0      117.01      258.11     67.16 o
   0   8   0    18768.21    18410.64    271.99 o
   1   8   0      219.64      247.71     19.07 o
   2   8   0        1.60        4.16     12.88 o
   3   8   0      336.96      355.33     19.30 o
   4   8   0     8111.03     7803.70     88.58 o
   5   8   0      776.34      695.79     27.17 o
   6   8   0      248.99      287.85     80.65 o
   7   8   0        1.91      -14.09     42.65 o
   8   8   0      729.24      773.82    185.40 o
   9   8   0       34.93       22.29     55.59 o
   1   9   0       93.26       83.49     17.61 o
   2   9   0     9603.98     9269.00     98.93 o
   3   9   0      105.57      129.92     17.96 o
   4   9   0      361.02      407.06     32.81 o
   5   9   0       76.45       57.65     20.88 o
   6   9   0     1332.01     1366.21     54.70 o
   7   9   0      120.17       96.87     47.26 o
   8   9   0       19.19      -37.84     78.13 o
   9   9   0       14.37       -6.88     58.10 o
   0  10   0     6196.52     5943.03    119.00 o
   1  10   0      438.87      464.42     26.76 o
   2  10   0        2.45        1.41     17.63 o
   3  10   0     2667.77     2628.81     61.95 o
   4  10   0     5217.12     5115.86     71.11 o
   5  10   0        5.94      -17.38     22.42 o
   6  10   0        0.57      -12.24     31.12 o
   7  10   0      115.23      211.03    116.42 o
   8  10   0      442.28      403.74     67.52 o
   9  10   0        0.12       22.50     62.09 o
   1  11   0      842.86      868.91     34.02 o
   2  11   0     1940.68     1732.10     45.45 o
   3  11   0      760.04      789.37     34.83 o
   4  11   0       17.95       20.48     29.91 o
   5  11   0      755.88      809.36     43.96 o
   6  11   0      296.90      261.34     39.18 o
   7  11   0       28.18      111.87     66.01 o
   8  11   0        0.17       30.62     56.16 o
   0  12   0     1923.50     1754.89     67.54 o
   1  12   0     2425.68     2416.00     54.83 o
   2  12   0      133.23      110.97     24.41 o
   3  12   0     1468.80     1508.18     46.91 o
   4  12   0      417.63      376.77     36.49 o
   5  12   0      167.20      176.23     76.89 o
   6  12   0       15.76       18.78     45.16 o
   7  12   0      283.23      359.29     92.54 o
   1  13   0     1436.50     1383.30     46.49 o
   2  13   0       19.99       20.14     24.33 o
   3  13   0      797.05      825.89     38.80 o
   4  13   0       63.87       28.38     31.82 o
   5  13   0      404.04      431.95     74.98 o
   6  13   0        3.66        3.10     48.56 o
   7  13   0       68.09       -7.55     80.30 o
   0  14   0        5.59       15.10     43.55 o
   1  14   0      453.98      445.30     35.50 o
   2  14   0        2.04      -17.07     26.00 o
   3  14   0      473.66      494.36     54.29 o
   4  14   0        5.38      -32.33     32.33 o
   5  14   0      253.09      285.42     54.62 o
   6  14   0       80.35       79.92     53.30 o
   1  15   0      381.24      389.71     36.26 o
   2  15   0      231.26      256.37     34.27 o
   3  15   0      130.75      101.33     38.09 o
   4  15   0       26.86       70.35     37.68 o
   5  15   0      108.95       84.87     82.03 o
   0  16   0      185.11      241.87     52.83 o
   1  16   0       55.30       25.94     32.37 o
   2  16   0        7.75      -43.03     43.03 o
   3  16   0       11.00      -39.99     44.80 o
   1  17   0       13.28       70.15     75.59 o
 -11   0   1       29.96      191.77     96.01 o
  -9   0   1     1224.11     1343.97     58.36 o
  -7   0   1     2348.07     2276.37     61.12 o
  -5   0   1    31455.75    31770.52    310.83 o
  -3   0   1     1128.31     1070.50     28.86 o
  -1   0   1   120083.76   120726.63   3050.27 o
   1   0   1      952.41     1006.22     18.37 o
   3   0   1    25513.78    25776.06    248.10 o
   5   0   1      453.65      513.48     35.44 o
   7   0   1     5032.81     5094.38     92.98 o
   9   0   1        2.19       -3.42     36.50 o
  11   0   1      124.32      156.77     52.60 o
 -11   1   1      172.37      298.05     69.11 o
 -10   1   1       59.61       49.25     43.79 o
  -9   1   1       22.30       -1.28     24.46 o
  -8   1   1       39.92       15.89     21.48 o
  -7   1   1     4961.55     5051.92     85.29 o
  -6   1   1     1961.36     2014.13     29.14 o
  -5   1   1       25.28       43.49     10.27 o
  -4   1   1     2163.10     2209.83     27.47 o
  -3   1   1    28164.06    28139.26    204.13 o
  -2   1   1      211.64      212.63     10.09 o
  -1   1   1      288.74      261.41     12.47 o
   0   1   1     8872.47     9513.53     92.42 o
   1   1   1    66363.58    68890.20    651.97 o
   2   1   1     8736.68     9192.70     75.60 o
   3   1   1     3655.86     3604.76     40.77 o
   4   1   1      571.18      520.37     16.20 o
   5   1   1    12198.27    11817.13    106.22 o
   6   1   1      811.33      837.26     28.93 o
   7   1   1      881.57      806.03     32.50 o
   8   1   1      326.79      337.85     26.04 o
   9   1   1      404.19      472.90     31.55 o
  10   1   1        0.42       -8.57     27.72 o
  11   1   1       20.08       -2.20     47.47 o
 -11   2   1       21.48       88.57     63.85 o
 -10   2   1       60.46       93.46     36.82 o
  -9   2   1      654.21      722.12     52.99 o
  -8   2   1      241.06      223.67     22.49 o
  -7   2   1      461.84      485.65     27.90 o
  -6   2   1      987.63      993.43     23.22 o
  -5   2   1    15554.90    15242.40    121.84 o
  -4   2   1     3847.99     3833.04     39.68 o
  -3   2   1     1857.60     1709.63     25.42 o
  -2   2   1    20936.56    21660.45    231.35 o
  -1   2   1    57025.77    60043.59    655.13 o
   0   2   1    16793.73    17828.54    196.58 o
   1   2   1      267.06      235.51     11.41 o
   2   2   1    82798.15    85384.39    647.16 o
   3   2   1    23240.93    23873.65    177.75 o
   4   2   1     3051.44     3118.98     29.58 o
   5   2   1      364.64      408.26     16.23 o
   6   2   1     2855.10     2751.43     64.90 o
   7   2   1     1963.37     2009.35     45.96 o
   8   2   1      261.96      214.65     27.40 o
   9   2   1        7.68      -24.36     24.36 o
  10   2   1      114.23      117.72     29.82 o
  11   2   1       65.32       55.64     43.84 o
 -11   3   1       12.82      -33.61     49.65 o
 -10   3   1      390.82      443.66     48.88 o
  -9   3   1        3.69      -19.96     31.36 o
  -8   3   1      378.36      425.83     48.71 o
  -7   3   1     1082.33     1125.23     36.26 o
  -6   3   1     7515.87     7346.94     90.95 o
  -5   3   1      423.52      428.42     14.12 o
  -4   3   1    13862.93    14184.85    104.59 o
  -3   3   1    13220.84    13649.18    105.40 o
  -2   3   1    20948.40    21448.65    268.07 o
  -1   3   1    13578.30    14665.21    144.91 o
   0   3   1    15058.92    14830.14    167.41 o
   1   3   1    22824.20    24271.24    231.34 o
   2   3   1    23296.88    24129.92    189.77 o
   3   3   1      204.52      208.33      8.92 o
   4   3   1    11668.80    11557.77     99.11 o
   5   3   1     5163.53     5226.37     51.30 o
   6   3   1     4635.43     4614.38     56.68 o
   7   3   1       31.85       50.82     22.07 o
   8   3   1     1375.25     1400.41     44.10 o
   9   3   1      307.05      319.22     33.65 o
  10   3   1       18.68       71.19     38.86 o
  11   3   1        0.52       13.70     46.54 o
 -10   4   1      107.78       98.19     48.41 o
  -9   4   1      103.05       89.50     40.98 o
  -8   4   1      934.83     1022.59     53.00 o
  -7   4   1       63.24       64.99     27.33 o
  -6   4   1     1843.41     1853.41     36.06 o
  -5   4   1       76.75       72.55     11.17 o
  -4   4   1    11625.82    11835.22     96.12 o
  -3   4   1      153.18      145.34     13.02 o
  -2   4   1    25400.07    25796.89    203.60 o
  -1   4   1     4254.00     4614.93     72.83 o
   0   4   1    21601.49    21756.71    210.51 o
   1   4   1     3055.37     3186.59     42.12 o
   2   4   1    34793.26    35113.75    273.25 o
   3   4   1     2032.64     2117.27     26.22 o
   4   4   1     1800.63     1819.95     25.74 o
   5   4   1       11.04        5.43      9.90 o
   6   4   1     6267.43     6192.98     70.81 o
   7   4   1       42.31       19.38     22.04 o
   8   4   1      420.81      440.12     32.01 o
   9   4   1       45.03       22.01     29.26 o
  10   4   1      280.19      281.62     44.79 o
 -10   5   1      349.40      362.07     52.93 o
  -9   5   1       13.70       14.39     41.04 o
  -8   5   1      684.59      732.39     49.00 o
  -7   5   1      271.93      256.66     41.07 o
  -6   5   1     4977.93     5045.86     68.72 o
  -5   5   1      333.54      345.71     15.47 o
  -4   5   1     5362.39     5439.71     52.83 o
  -3   5   1       68.13       64.39      9.69 o
  -2   5   1    27685.08    28265.11    276.42 o
  -1   5   1     3476.46     3659.17     48.48 o
   0   5   1    17203.73    17460.98    174.35 o
   1   5   1     6667.07     6426.57     65.38 o
   2   5   1    32710.38    33967.75    291.69 o
   3   5   1      167.50      201.17     22.41 o
   4   5   1     9038.81     8810.05     76.99 o
   5   5   1      162.18      192.41     14.45 o
   6   5   1     2159.44     2211.60     45.35 o
   7   5   1      148.28      138.17     24.82 o
   8   5   1      927.60      952.48     46.98 o
   9   5   1        6.92      -30.13     33.99 o
  10   5   1      116.06      111.54     49.82 o
 -10   6   1       45.12       56.70     60.01 o
  -9   6   1       90.33      207.15     56.84 o
  -8   6   1      476.70      584.55     72.19 o
  -7   6   1      381.34      417.31     56.95 o
  -6   6   1     2006.54     2049.98     49.22 o
  -5   6   1     2511.31     2603.90     39.20 o
  -4   6   1     5833.57     5743.57     61.70 o
  -3   6   1      156.69      167.11     11.96 o
  -2   6   1    14163.94    14075.26    131.67 o
  -1   6   1    11363.27    11497.41    123.39 o
   0   6   1     5960.31     6015.04     72.61 o
   1   6   1      444.10      472.03     15.86 o
   2   6   1     7104.68     7097.78     84.12 o
   3   6   1     2249.16     2178.73     35.17 o
   4   6   1     4468.17     4512.97     65.33 o
   5   6   1       70.88       82.44     14.07 o
   6   6   1     2162.22     2156.55     40.92 o
   7   6   1      302.90      327.65     28.63 o
   8   6   1      188.49      183.44     80.68 o
   9   6   1       44.22       27.15     53.29 o
  10   6   1      190.71      217.24     66.97 o
 -10   7   1       71.05       83.09     60.46 o
  -9   7   1       99.49      181.79     57.14 o
  -8   7   1      177.37      221.16     54.48 o
  -7   7   1     1134.11     1279.10     70.69 o
  -6   7   1      631.13      648.88     39.03 o
  -5   7   1       21.38       51.17     16.31 o
  -4   7   1      598.56      645.82     23.52 o
  -3   7   1    10446.66    10116.94    115.91 o
  -2   7   1    11455.43    11539.21    113.28 o
  -1   7   1        3.90       -7.85      9.64 o
   0   7   1     2217.00     2252.97     46.49 o
   1   7   1    13871.01    13964.54    131.52 o
   2   7   1     7521.50     7569.05     80.55 o
   3   7   1      136.26      166.89     19.13 o
   4   7   1     2270.55     2169.04     38.94 o
   5   7   1     5348.31     5229.66     67.30 o
   6   7   1     1149.45     1153.38     39.41 o
   7   7   1      283.28      260.97     40.82 o
   8   7   1       10.48      -16.00     47.41 o
   9   7   1      217.63      188.97     59.33 o
  10   7   1       52.11        2.47     61.76 o
  -9   8   1      377.63      481.84     75.90 o
  -8   8   1        5.28        1.86     47.83 o
  -7   8   1       77.96       74.71     32.59 o
  -6   8   1      631.59      593.46     40.73 o
  -5   8   1     4857.58     4801.34     75.59 o
  -4   8   1       20.16        5.56     15.72 o
  -3   8   1      809.66      833.05     26.02 o
  -2   8   1     1217.05     1187.24     32.28 o
  -1   8   1    20714.54    20293.41    185.28 o
   0   8   1      272.35      289.99     33.28 o
   1   8   1        0.27      -10.74     10.74 o
   2   8   1      272.28      301.64     17.46 o
   3   8   1     9603.53     9334.86    111.92 o
   4   8   1     1105.38     1126.14     38.35 o
   5   8   1      426.08      464.99     25.34 o
   6   8   1      284.83      251.60     30.47 o
   7   8   1     1105.89     1178.80     94.83 o
   8   8   1       93.95       12.85     50.17 o
   9   8   1        3.59      -56.44     56.44 o
  -9   9   1       20.52       16.98     59.36 o
  -8   9   1        7.58      -48.87     50.34 o
  -7   9   1     1093.49     1150.35     55.60 o
  -6   9   1        7.18        8.93     30.21 o
  -5   9   1       16.08      -19.59     20.90 o
  -4   9   1      126.35      118.17     25.63 o
  -3   9   1     8287.23     8238.43     92.68 o
  -2   9   1       34.17       44.18     17.98 o
  -1   9   1      458.62      463.85     35.56 o
   0   9   1       25.26       22.38     16.38 o
   1   9   1     8777.81     8667.87    112.65 o
   2   9   1      268.38      267.73     22.90 o
   3   9   1      356.03      374.11     21.22 o
   4   9   1      500.95      486.13     24.30 o
   5   9   1     4704.21     4731.42     67.73 o
   6   9   1      100.40       66.23     25.82 o
   7   9   1       56.32       73.61     46.94 o
   8   9   1       25.34        5.78     51.43 o
   9   9   1      289.43      375.30     68.85 o
  -9  10   1      231.82      235.67     66.04 o
  -8  10   1      112.34      182.90     59.20 o
  -7  10   1        4.52       26.25     37.16 o
  -6  10   1       15.26      -31.00     31.00 o
  -5  10   1     2435.01     2410.73     60.87 o
  -4  10   1     1807.73     1772.34     46.67 o
  -3  10   1       64.18       51.57     20.28 o
  -2  10   1      679.77      737.13     30.88 o
  -1  10   1     8400.60     8244.62    106.16 o
   0  10   1      602.15      585.01     27.73 o
   1  10   1        6.61        3.36     18.02 o
   2  10   1      344.38      356.90     29.69 o
   3  10   1     7428.18     7233.22     86.45 o
   4  10   1       37.56       49.55     16.27 o
   5  10   1        7.47       -3.90     23.71 o
   6  10   1      126.10      138.94     34.21 o
   7  10   1      645.96      723.79     64.60 o
   8  10   1        4.66      -53.19     53.19 o
   9  10   1        0.07      -61.93     61.93 o
  -8  11   1       24.45       41.34     58.40 o
  -7  11   1      300.96      306.73     46.04 o
  -6  11   1      353.74      376.54     41.72 o
  -5  11   1        7.18       37.61     27.35 o
  -4  11   1      139.75      163.12     29.70 o
  -3  11   1     1718.12     1572.69     44.89 o
  -2  11   1     1213.46     1185.62     38.80 o
  -1  11   1      416.26      384.33     27.76 o
   0  11   1     1211.02     1275.06     47.91 o
   1  11   1     4635.65     4169.80     70.06 o
   2  11   1      671.51      663.16     33.86 o
   3  11   1        1.13       18.21     20.15 o
   4  11   1     1127.19     1084.28     39.82 o
   5  11   1      740.83      768.60     38.38 o
   6  11   1        3.93      -12.77     33.97 o
   7  11   1        0.06       11.22     53.14 o
   8  11   1      108.98      223.07     65.77 o
  -7  12   1        0.79      -10.74     70.09 o
  -6  12   1       81.95       33.79     45.53 o
  -5  12   1      315.51      310.14     49.96 o
  -4  12   1     1143.27     1150.88     51.23 o
  -3  12   1       30.83       47.02     27.68 o
  -2  12   1     1217.42     1197.01     47.63 o
  -1  12   1      782.29      758.84     63.31 o
   0  12   1     1261.23     1330.41     43.42 o
   1  12   1      181.64      177.22     25.66 o
   2  12   1      889.73      908.35     53.41 o
   3  12   1      615.62      618.05     51.02 o
   4  12   1      413.47      433.42     32.39 o
   5  12   1      109.93       81.19     42.81 o
   6  12   1      308.46      329.18     53.45 o
   7  12   1      134.18      150.82     83.88 o
  -7  13   1        0.89       64.02     70.52 o
  -6  13   1      369.60      373.41     59.39 o
  -5  13   1       94.88       56.13     59.70 o
  -4  13   1      280.45      294.05     38.42 o
  -3  13   1      104.64       54.18     31.44 o
  -2  13   1     1261.38     1426.19     47.49 o
  -1  13   1       19.49      -16.85     23.12 o
   0  13   1     1154.66     1167.13     47.41 o
   1  13   1       11.23       -0.88     24.18 o
   2  13   1      835.81      926.01     39.93 o
   3  13   1       33.58       29.80     25.74 o
   4  13   1      537.46      635.38     38.07 o
   5  13   1       17.06        9.36     53.32 o
   6  13   1       91.17       57.48     79.12 o
   7  13   1       31.43       19.92     82.89 o
  -6  14   1      121.87       72.33     54.65 o
  -5  14   1        0.66       36.60     48.54 o
  -4  14   1      292.99      281.84     49.55 o
  -3  14   1        1.83      -17.73     43.66 o
  -2  14   1      360.89      364.68     40.57 o
  -1  14   1      130.24      215.51     32.82 o
   0  14   1      526.43      526.66     45.16 o
   1  14   1       68.35       71.73     27.67 o
   2  14   1      679.15      598.89     38.72 o
   3  14   1       62.10      101.40     29.76 o
   4  14   1      319.53      342.38     41.23 o
   5  14   1       77.24       14.22     47.37 o
   6  14   1      171.98      151.28     55.86 o
  -5  15   1       14.15       27.71     76.96 o
  -4  15   1      192.11      162.04     41.81 o
  -3  15   1      250.93      302.07     41.72 o
  -2  15   1      342.11      389.75     41.87 o
  -1  15   1       38.25       37.82     28.89 o
   0  15   1      296.44      296.71     34.99 o
   1  15   1      188.00      206.14     49.82 o
   2  15   1      225.92      214.14     33.29 o
   3  15   1       26.18       29.50     35.82 o
   4  15   1      111.48      142.28     39.32 o
   5  15   1      122.33       52.83     77.70 o
  -3  16   1        6.03      -24.97     45.99 o
  -2  16   1      105.26       67.97     47.98 o
  -1  16   1      189.80      154.38     40.11 o
   0  16   1      106.98      160.34     35.21 o
   1  16   1        8.20      -45.30     45.30 o
   2  16   1       96.78       60.96     39.90 o
   3  16   1      164.98      248.95     51.89 o
  -1  17   1        6.08       64.95     73.24 o
   0  17   1       19.38       28.33     67.43 o
   1  17   1      274.70      266.48    114.94 o
 -10   0   2      445.60      500.96     95.76 o
  -8   0   2       94.30      151.40     43.38 o
  -6   0   2     9569.10     9712.14    131.99 o
  -4   0   2     1189.17     1113.89     32.45 o
  -2   0   2    11982.45    11855.02    244.91 o
   0   0   2    10031.42    10407.10    206.99 o
   2   0   2    67051.39    70897.19    543.74 o
   4   0   2       25.13      174.73    119.76 o
   6   0   2     5098.54     4970.69    106.37 o
   8   0   2       99.27       93.21     33.00 o
  10   0   2      414.39      486.90     50.05 o
 -11   1   2       28.49       24.63     62.18 o
 -10   1   2        1.85       59.07     55.70 o
  -9   1   2      126.95      120.19     33.05 o
  -8   1   2     2766.26     2766.22     56.38 o
  -7   1   2      715.61      733.63     26.88 o
  -6   1   2       23.66       11.01     12.58 o
  -5   1   2       89.81      135.98     15.99 o
  -4   1   2    36375.83    35978.51    244.24 o
  -3   1   2      923.61      855.63     17.76 o
  -2   1   2     2878.92     3356.62     65.98 o
  -1   1   2      122.07      111.79     10.71 o
   0   1   2    67906.27    72567.79    974.72 o
   1   1   2    19074.15    20274.14    191.94 o
   2   1   2     3783.52     3890.53     29.84 o
   3   1   2     2352.92     2276.68     36.32 o
   4   1   2    31662.74    31359.85    272.49 o
   5   1   2      193.27      219.27     12.47 o
   6   1   2       63.23       31.03     19.63 o
   7   1   2      181.83      181.03     23.66 o
   8   1   2     2455.55     2471.11     53.94 o
   9   1   2        3.36       -3.68     24.52 o
  10   1   2       17.61       36.18     28.40 o
  11   1   2        3.17      -31.75     31.75 o
 -11   2   2       27.05        1.52     61.41 o
 -10   2   2      260.27      300.40    122.24 o
  -9   2   2      294.91      345.84     37.61 o
  -8   2   2      183.92      235.84     31.48 o
  -7   2   2      488.96      511.80     24.67 o
  -6   2   2     3913.90     3861.99     51.26 o
  -5   2   2    13778.17    13730.93    112.00 o
  -4   2   2       41.16       31.79      9.19 o
  -3   2   2    16502.07    17186.11    155.25 o
  -2   2   2    27087.70    28309.36    259.45 o
  -1   2   2     7241.08     7153.82    107.69 o
   0   2   2     3397.28     3674.25     51.98 o
   1   2   2    30501.02    32101.82    301.97 o
   2   2   2     3294.28     3205.77     28.54 o
   3   2   2     5894.11     6179.01     47.25 o
   4   2   2      599.62      568.73     16.23 o
   5   2   2     1250.36     1105.94     25.74 o
   6   2   2     4327.90     4188.29     61.27 o
   7   2   2     1300.09     1374.52     40.08 o
   8   2   2       15.52       32.24     24.29 o
   9   2   2      497.86      485.33     34.99 o
  10   2   2      112.40       88.36     29.98 o
  11   2   2       20.74       55.24     43.96 o
 -10   3   2        0.67      -29.48     43.50 o
  -9   3   2      204.62      166.57     41.22 o
  -8   3   2     1067.76     1119.23     67.63 o
  -7   3   2     1663.85     1644.47     56.25 o
  -6   3   2      240.12      226.78     15.26 o
  -5   3   2     3981.91     4216.31     49.75 o
  -4   3   2     7820.26     7887.92     74.56 o
  -3   3   2    17979.24    17970.93    148.10 o
  -2   3   2        0.60       -2.74      7.19 o
  -1   3   2     2400.83     2397.55     34.60 o
   0   3   2    27673.64    29773.09    283.09 o
   1   3   2    44142.07    46387.45    306.87 o
   2   3   2      160.49      202.49      8.53 o
   3   3   2    20499.81    20528.17    153.31 o
   4   3   2     7662.60     7816.73     67.40 o
   5   3   2     3214.89     3137.19     41.72 o
   6   3   2      212.10      200.37     21.63 o
   7   3   2     1323.29     1281.67     40.99 o
   8   3   2      767.83      813.72     49.22 o
   9   3   2       41.76       15.77     29.31 o
  10   3   2        6.35      -32.32     32.32 o
 -10   4   2        0.76       -8.29     58.26 o
  -9   4   2      636.83      836.46     55.01 o
  -8   4   2        1.59      -51.45     51.45 o
  -7   4   2     1236.19     1285.62     52.27 o
  -6   4   2      265.33      295.59     16.49 o
  -5   4   2     9885.64     9752.36     85.67 o
  -4   4   2       69.55       68.22     10.26 o
  -3   4   2    32002.60    33253.60    263.22 o
  -2   4   2     1018.76     1070.82     19.65 o
  -1   4   2    36352.41    37464.28    356.75 o
   0   4   2      329.17      367.89     12.48 o
   1   4   2    26969.11    27243.97    233.91 o
   2   4   2      447.63      552.75     15.05 o
   3   4   2     7964.27     7823.50     66.63 o
   4   4   2     3502.95     3383.81     37.20 o
   5   4   2     8814.25     8402.89     74.97 o
   6   4   2       13.17       16.18     19.28 o
   7   4   2     2716.01     2673.18     53.68 o
   8   4   2       12.18       -2.35     24.35 o
   9   4   2      402.15      427.47     36.87 o
  10   4   2        9.93      -37.15     37.15 o
 -10   5   2       10.60       15.18     44.39 o
  -9   5   2       91.61       74.89     46.23 o
  -8   5   2        6.42        7.81     35.36 o
  -7   5   2     2070.32     1962.34     51.95 o
  -6   5   2      228.74      240.11     18.46 o
  -5   5   2     2018.04     2004.24     31.14 o
  -4   5   2     1006.76      970.97     23.54 o
  -3   5   2    13629.16    13480.09    107.25 o
  -2   5   2        1.50       -0.28      6.04 o
  -1   5   2    17704.53    17942.98    146.36 o
   0   5   2      204.51      181.23     15.88 o
   1   5   2    18687.15    19536.42    157.65 o
   2   5   2      293.84      299.39     12.50 o
   3   5   2    10856.37    10810.96     88.68 o
   4   5   2       22.53       17.74      9.50 o
   5   5   2     3275.89     3238.63     44.60 o
   6   5   2      288.24      275.86     20.32 o
   7   5   2     1529.31     1527.23     43.61 o
   8   5   2       88.87       76.86     26.99 o
   9   5   2      134.94      162.07     32.80 o
  10   5   2        7.99       -4.64     46.50 o
 -10   6   2       65.71       47.46     67.18 o
  -9   6   2      358.71      438.66     61.91 o
  -8   6   2       83.67       90.73     37.89 o
  -7   6   2     1872.09     1782.38     68.99 o
  -6   6   2     1341.21     1343.13     31.82 o
  -5   6   2     3244.04     3176.77     44.58 o
  -4   6   2      430.87      440.73     16.03 o
  -3   6   2     6790.35     6550.33     60.33 o
  -2   6   2     5253.18     5299.48     63.18 o
  -1   6   2    12005.12    11713.11    111.07 o
   0   6   2      319.75      383.02     19.97 o
   1   6   2    26813.39    27894.72    221.68 o
   2   6   2     4801.46     4389.82     59.89 o
   3   6   2    14945.99    14767.93    139.91 o
   4   6   2      344.78      384.15     22.17 o
   5   6   2     4606.95     4464.79     71.70 o
   6   6   2      565.09      612.75     26.05 o
   7   6   2      315.20      301.33     31.77 o
   8   6   2      166.75      179.12     40.57 o
   9   6   2      440.42      399.98     58.65 o
  10   6   2       77.40      117.64     51.46 o
 -10   7   2       27.34       96.71     73.55 o
  -9   7   2       31.52       16.92     53.11 o
  -8   7   2      696.51      694.46     63.56 o
  -7   7   2      859.30      835.81     45.68 o
  -6   7   2       43.61       31.52     28.56 o
  -5   7   2      151.80      164.17     21.47 o
  -4   7   2     5010.72     4975.83     61.42 o
  -3   7   2     3755.47     3742.88     55.39 o
  -2   7   2       51.63       66.58     24.26 o
  -1   7   2     3952.90     3903.50     48.51 o
   0   7   2    17451.48    18110.44    149.48 o
   1   7   2     1037.50     1093.43     25.14 o
   2   7   2      105.38       96.12     18.64 o
   3   7   2      701.31      761.51     31.60 o
   4   7   2     7766.50     7363.21     83.25 o
   5   7   2      632.45      691.86     31.29 o
   6   7   2      227.13      227.37     26.30 o
   7   7   2      329.69      346.94     39.35 o
   8   7   2      285.24      353.98     42.10 o
   9   7   2       86.43       53.87     56.06 o
  10   7   2       19.03       19.68     76.83 o
  -9   8   2       12.19      -36.55     55.49 o
  -8   8   2      121.62       73.21    127.81 o
  -7   8   2      456.98      531.85     59.06 o
  -6   8   2     2666.64     2710.99     70.54 o
  -5   8   2       20.38        2.98     19.97 o
  -4   8   2      117.03      132.98     24.23 o
  -3   8   2     1378.26     1412.74     32.19 o
  -2   8   2    17113.54    16955.46    180.94 o
  -1   8   2     3088.38     3201.08     44.53 o
   0   8   2      280.80      282.38     15.40 o
   1   8   2     1231.18     1269.50     28.67 o
   2   8   2     9453.92     9196.99     96.84 o
   3   8   2      889.15      896.31     30.36 o
   4   8   2       47.35       72.20     16.31 o
   5   8   2     2178.07     2090.78     50.31 o
   6   8   2     2052.47     2161.08     58.91 o
   7   8   2      283.94      304.04     64.34 o
   8   8   2        6.19      -27.20     48.03 o
   9   8   2        6.29       45.02     58.03 o
  -9   9   2        2.90       80.70     56.47 o
  -8   9   2      731.49      844.31     98.61 o
  -7   9   2       61.91       70.92     35.19 o
  -6   9   2        4.71       12.34     31.15 o
  -5   9   2       20.65      -20.31     20.31 o
  -4   9   2     4971.72     4941.87     90.15 o
  -3   9   2       11.19      -14.62     14.62 o
  -2   9   2      213.13      203.65     17.74 o
  -1   9   2      152.39      162.35     19.38 o
   0   9   2    15318.49    14819.54    163.34 o
   1   9   2      117.50      136.13     15.90 o
   2   9   2        0.61      -12.83     13.93 o
   3   9   2       48.17       62.57     16.49 o
   4   9   2     6413.06     6350.13     79.66 o
   5   9   2       85.33       34.15     23.97 o
   6   9   2       95.56       88.14     27.81 o
   7   9   2       67.61       29.89     36.40 o
   8   9   2      467.04      440.77     63.47 o
   9   9   2       17.88       18.15     59.27 o
  -9  10   2       63.35      232.22     64.75 o
  -8  10   2       28.63       25.31     55.08 o
  -7  10   2        0.08      -34.12     34.12 o
  -6  10   2     1477.68     1412.24     58.44 o
  -5  10   2      182.44      197.62     33.36 o
  -4  10   2       47.92       98.00     22.40 o
  -3  10   2      178.13      216.32     31.71 o
  -2  10   2     6007.34     5744.54    116.52 o
  -1  10   2      756.89      818.03     31.59 o
   0  10   2       47.30       56.25     19.09 o
   1  10   2       65.24       72.73     19.09 o
   2  10   2     4049.91     3860.57     65.53 o
   3  10   2        4.39       -2.33     16.68 o
   4  10   2       14.74       12.08     16.84 o
   5  10   2      291.84      313.93     30.93 o
   6  10   2     1162.13     1199.46     45.49 o
   7  10   2        3.85       60.10     48.74 o
   8  10   2        0.89      -20.80     54.27 o
   9  10   2       14.22       61.64     62.65 o
  -8  11   2      221.65      172.32     57.53 o
  -7  11   2      246.27      272.36     44.71 o
  -6  11   2        0.81      -17.67     32.74 o
  -5  11   2      225.77      186.65     32.66 o
  -4  11   2     2298.92     2142.49     63.90 o
  -3  11   2     1550.61     1569.66     93.58 o
  -2  11   2        0.39        4.41     19.94 o
  -1  11   2      929.54      971.74     41.27 o
   0  11   2     4083.36     3973.51     69.25 o
   1  11   2      236.67      212.16     24.50 o
   2  11   2        4.62       -7.34     20.44 o
   3  11   2     1181.17     1187.99     40.73 o
   4  11   2     1815.71     1757.74     48.83 o
   5  11   2       81.86      112.89     28.79 o
   6  11   2       22.61       18.73     33.13 o
   7  11   2      281.26      307.19     57.89 o
   8  11   2      222.05      245.25     64.10 o
  -7  12   2      104.66       51.73     98.79 o
  -6  12   2      156.98      128.80     75.10 o
  -5  12   2      510.64      637.30     44.89 o
  -4  12   2       10.47      -14.68     29.14 o
  -3  12   2      440.68      411.88     41.55 o
  -2  12   2      101.56       76.87     24.01 o
  -1  12   2      943.79     1045.51     39.71 o
   0  12   2       79.04       71.28     23.59 o
   1  12   2     1572.83     1548.91     45.37 o
   2  12   2      620.31      585.12     33.36 o
   3  12   2      811.69      844.32     39.04 o
   4  12   2       17.37       14.45     24.58 o
   5  12   2      614.81      586.29     45.16 o
   6  12   2       83.18      101.53     71.08 o
   7  12   2       37.46       77.20     82.52 o
  -7  13   2      203.95      336.02     62.29 o
  -6  13   2       23.83        1.81     49.44 o
  -5  13   2      204.19      134.18     54.61 o
  -4  13   2      157.50       96.41     37.57 o
  -3  13   2      786.21      837.17     47.54 o
  -2  13   2      132.02      111.93     32.22 o
  -1  13   2     1323.02     1358.52     46.82 o
   0  13   2      139.86      101.73     26.19 o
   1  13   2      857.54      900.32     39.84 o
   2  13   2        1.85       19.00     24.20 o
   3  13   2      916.92      950.27     64.96 o
   4  13   2       71.69       98.92     27.37 o
   5  13   2      237.19      151.00     48.69 o
   6  13   2       60.97       28.08     80.30 o
   7  13   2      137.06      222.21     93.53 o
  -6  14   2       41.60      -32.29     76.46 o
  -5  14   2      234.82      187.12     53.53 o
  -4  14   2       35.35       46.21     35.41 o
  -3  14   2      399.66      432.26     43.42 o
  -2  14   2      109.60      137.33     37.53 o
  -1  14   2      614.73      582.41     43.33 o
   0  14   2       27.06       16.58     26.83 o
   1  14   2      528.34      585.20     37.38 o
   2  14   2       57.12       52.70     29.04 o
   3  14   2      386.64      420.28     36.10 o
   4  14   2        4.63       27.99     29.22 o
   5  14   2      281.84      315.99     56.90 o
   6  14   2        4.96       -2.75     49.97 o
  -5  15   2       99.84       46.27     78.07 o
  -4  15   2       87.39       69.08     47.45 o
  -3  15   2      238.21      309.73     42.89 o
  -2  15   2       57.86       79.03     43.98 o
  -1  15   2      219.63      233.69     76.81 o
   0  15   2      191.20      273.49     32.77 o
   1  15   2      355.25      345.00     42.25 o
   2  15   2        6.97        0.90     29.06 o
   3  15   2      136.39       98.86     32.89 o
   4  15   2       89.41       88.40     51.69 o
   5  15   2       92.57      -67.43     80.17 o
  -3  16   2      102.94      198.08     81.90 o
  -2  16   2      235.00      304.54     53.57 o
  -1  16   2      116.48      116.24     49.39 o
   0  16   2        4.15      -50.90     69.28 o
   1  16   2       88.96       32.00     36.42 o
   2  16   2      223.34      205.73     41.83 o
   3  16   2      117.66       74.44     48.89 o
   0  17   2      257.02      237.92     80.67 o
 -11   0   3      126.88      171.11     95.89 o
  -9   0   3        2.92      -63.10     63.10 o
  -7   0   3     3433.64     3627.70    176.83 o
  -5   0   3      606.99      647.32     23.99 o
  -3   0   3    49701.78    50177.18    546.72 o
  -1   0   3      670.63      751.34     33.78 o
   1   0   3    41066.09    43975.46    704.22 o
   3   0   3      184.22      170.21      6.41 o
   5   0   3    11165.40    11120.36    182.13 o
   7   0   3       25.00       91.37     64.09 o
   9   0   3     1347.29     1327.85     61.99 o
  11   0   3       27.65       58.59     48.10 o
 -11   1   3       24.72      100.68     65.08 o
 -10   1   3        6.46       58.05     57.76 o
  -9   1   3     1439.52     1573.31    183.17 o
  -8   1   3       73.21      107.46     28.65 o
  -7   1   3       71.82       77.25     18.36 o
  -6   1   3        8.28       -3.85     10.70 o
  -5   1   3    16310.29    15969.90    128.95 o
  -4   1   3     1673.81     1590.51     25.33 o
  -3   1   3     2274.30     2113.77     60.58 o
  -2   1   3     5634.42     5704.64     67.08 o
  -1   1   3    55190.88    55815.42    523.09 o
   0   1   3     2337.68     2459.88     37.92 o
   1   1   3    10812.79    11804.11     96.60 o
   2   1   3     3760.93     3800.10     30.61 o
   3   1   3    57779.50    58941.98    419.40 o
   4   1   3       37.92       44.54     12.30 o
   5   1   3        5.89        7.56     16.06 o
   6   1   3      364.69      358.21     26.03 o
   7   1   3     4292.72     4207.61     73.30 o
   8   1   3       65.77       51.10     25.97 o
   9   1   3        3.62        9.48     27.71 o
  10   1   3       34.02       25.58     29.07 o
  11   1   3      111.74       68.02     42.74 o
 -10   2   3      255.51      348.20     63.30 o
  -9   2   3        2.98       33.27     38.37 o
  -8   2   3      452.59      510.59     43.92 o
  -7   2   3     1717.16     1717.43     46.26 o
  -6   2   3     2892.21     2863.10     38.52 o
  -5   2   3       18.15       26.21     11.58 o
  -4   2   3     8292.12     8578.11     72.85 o
  -3   2   3    16134.38    16257.76    149.37 o
  -2   2   3    12451.86    12009.27    111.60 o
  -1   2   3      107.24      132.04      8.85 o
   0   2   3     1093.11     1066.96     20.50 o
   1   2   3    18453.57    18999.08    150.81 o
   2   2   3    16386.41    16970.43    111.61 o
   3   2   3      338.43      298.86     13.53 o
   4   2   3     6508.25     6220.93     67.76 o
   5   2   3     8423.52     8048.85     85.74 o
   6   2   3     1409.70     1384.77     36.93 o
   7   2   3       38.35       62.60     21.61 o
   8   2   3      713.68      712.39     36.07 o
   9   2   3      529.41      576.96     37.33 o
  10   2   3       22.42       -3.03     29.65 o
 -10   3   3       49.37       29.72     54.51 o
  -9   3   3      286.66      327.56     46.09 o
  -8   3   3      483.14      588.62     66.62 o
  -7   3   3       64.89       75.69     25.35 o
  -6   3   3     1049.31     1037.24     30.83 o
  -5   3   3     4306.71     4291.71     54.56 o
  -4   3   3    12691.98    12181.91    119.92 o
  -3   3   3      587.51      621.89     19.11 o
  -2   3   3    15557.69    15874.09    144.11 o
  -1   3   3    28841.06    30417.94    238.20 o
   0   3   3    11083.78    11178.03    102.99 o
   1   3   3       56.18       63.51      6.62 o
   2   3   3    21782.25    21858.01    142.24 o
   3   3   3     9552.92     9911.74     80.83 o
   4   3   3     1006.80     1021.76     19.34 o
   5   3   3      255.38      310.35     16.40 o
   6   3   3     3062.46     2868.21     59.07 o
   7   3   3     1385.56     1417.42     41.69 o
   8   3   3      307.69      335.11     30.79 o
   9   3   3       15.58      -15.99     28.29 o
  10   3   3      168.10      267.07     37.06 o
 -10   4   3      325.24      388.45     51.78 o
  -9   4   3        5.16      -12.75     36.40 o
  -8   4   3      871.46      931.35     51.79 o
  -7   4   3      145.38      157.28     26.61 o
  -6   4   3     7813.74     7910.45     82.99 o
  -5   4   3      548.82      541.36     20.48 o
  -4   4   3     7197.60     7298.40     80.34 o
  -3   4   3     1395.84     1439.63     25.76 o
  -2   4   3    23810.82    23797.79    191.98 o
  -1   4   3       81.13      107.00      8.67 o
   0   4   3    12762.52    12961.08    108.13 o
   1   4   3     1544.87     1542.07     19.73 o
   2   4   3    21883.03    21626.98    141.67 o
   3   4   3       82.24       95.21     11.91 o
   4   4   3     6724.58     6168.49     57.70 o
   5   4   3      491.03      535.19     20.28 o
   6   4   3     2789.58     2750.45     57.49 o
   7   4   3      134.88       68.34     23.38 o
   8   4   3     1028.22     1053.54     49.61 o
   9   4   3        0.99       26.80     30.35 o
  10   4   3       71.69       80.23     34.37 o
 -10   5   3       88.73       78.61     45.96 o
  -9   5   3       19.87        1.45     38.56 o
  -8   5   3      946.80     1017.57     53.93 o
  -7   5   3        4.64       -2.15     23.50 o
  -6   5   3     2186.11     2235.57     39.65 o
  -5   5   3       31.26       40.64     14.19 o
  -4   5   3     6243.07     6282.10     60.07 o
  -3   5   3      347.39      360.08     18.06 o
  -2   5   3    12662.03    12693.59    110.28 o
  -1   5   3      470.15      498.59     13.16 o
   0   5   3    12707.38    12754.62    108.41 o
   1   5   3      206.78      243.34     12.98 o
   2   5   3    20859.94    21378.43    161.37 o
   3   5   3     2940.92     2824.03     33.31 o
   4   5   3     5121.45     5170.79     51.74 o
   5   5   3      587.46      610.63     22.40 o
   6   5   3     2884.81     2827.47     52.65 o
   7   5   3      120.43       91.75     24.03 o
   8   5   3      148.49      187.61     29.71 o
   9   5   3        1.25       -8.22     29.09 o
  10   5   3      166.24      203.61     50.75 o
 -10   6   3      198.71      241.57     62.27 o
  -9   6   3       81.65       71.95     71.14 o
  -8   6   3      231.73      289.96     55.28 o
  -7   6   3      526.47      601.71     34.84 o
  -6   6   3     3260.26     3344.43     49.96 o
  -5   6   3      550.83      599.56     22.43 o
  -4   6   3     4481.83     4396.96     53.43 o
  -3   6   3     5200.62     5189.40     51.36 o
  -2   6   3    15848.10    15832.83    123.87 o
  -1   6   3      368.80      407.92     17.32 o
   0   6   3    21251.40    21804.15    194.05 o
   1   6   3     6672.77     6406.35     62.38 o
   2   6   3    11231.92    11354.87    101.05 o
   3   6   3        5.99        9.60      9.52 o
   4   6   3     3541.21     3453.65     40.96 o
   5   6   3     1609.23     1506.94     33.17 o
   6   6   3     2903.37     2909.93     85.57 o
   7   6   3        4.70       14.38     27.13 o
   8   6   3      291.87      292.06     41.75 o
   9   6   3      161.55      103.57     37.07 o
  10   6   3      112.93       94.90     50.12 o
 -10   7   3       23.95      -18.60     63.59 o
  -9   7   3      320.67      267.36     57.92 o
  -8   7   3      218.60      241.15     51.99 o
  -7   7   3      138.77      217.00     34.90 o
  -6   7   3     1058.05     1054.89     34.67 o
  -5   7   3     3489.61     3539.59     96.37 o
  -4   7   3      586.36      579.82     22.39 o
  -3   7   3      608.20      664.37     18.47 o
  -2   7   3     4139.13     4114.10     43.72 o
  -1   7   3    14702.92    14233.18    121.49 o
   0   7   3     3923.48     4076.28     45.20 o
   1   7   3      120.88      168.15     12.22 o
   2   7   3     2719.57     2723.69     57.40 o
   3   7   3     9289.36     9298.67     98.21 o
   4   7   3     1291.22     1241.97     29.32 o
   5   7   3       19.95       11.37     18.96 o
   6   7   3     1177.97     1166.98     36.78 o
   7   7   3      616.47      710.76     41.19 o
   8   7   3      166.59      111.58     40.07 o
   9   7   3       27.26       11.40     55.52 o
  10   7   3       10.42      -57.46     76.09 o
  -9   8   3       32.03        7.47     53.59 o
  -8   8   3      115.70       72.13     61.00 o
  -7   8   3     1597.68     1808.04     65.52 o
  -6   8   3      389.07      376.90     32.89 o
  -5   8   3        9.35       -8.23     20.30 o
  -4   8   3     1100.51     1021.02     35.36 o
  -3   8   3     6123.48     6128.64    148.49 o
  -2   8   3     3280.67     3322.20     47.67 o
  -1   8   3       35.19       44.48     10.79 o
   0   8   3     2095.89     2021.88     32.55 o
   1   8   3    10773.25    10413.29     95.93 o
   2   8   3     1553.31     1518.89     33.92 o
   3   8   3       11.35       14.72     14.31 o
   4   8   3      476.37      492.35     23.45 o
   5   8   3     4215.01     4052.47     70.13 o
   6   8   3      572.23      603.50     34.30 o
   7   8   3      187.88      184.41     37.02 o
   8   8   3        1.94       -1.57     50.08 o
   9   8   3      232.15      209.71     67.00 o
  -9   9   3      236.19      338.07     73.49 o
  -8   9   3       37.74       58.85     51.22 o
  -7   9   3       94.99       79.71     35.61 o
  -6   9   3      104.74       46.30     42.42 o
  -5   9   3     4529.91     4558.48     77.46 o
  -4   9   3        6.08       18.49     19.20 o
  -3   9   3      737.97      800.30     32.11 o
  -2   9   3       13.68       16.85     14.28 o
  -1   9   3    14540.18    14211.11    239.22 o
   0   9   3      509.82      539.18     33.14 o
   1   9   3       13.81       36.68     14.69 o
   2   9   3        1.11      -14.30     14.30 o
   3   9   3     3674.68     3482.24     60.38 o
   4   9   3        2.27       -3.06     16.86 o
   5   9   3       20.35       32.94     23.88 o
   6   9   3       43.46       32.75     26.75 o
   7   9   3      907.39      948.28     55.20 o
   8   9   3        2.99      -49.87     49.87 o
   9   9   3        0.95      -38.59     66.07 o
  -8  10   3        9.79       16.51     52.00 o
  -7  10   3      634.52      716.89     68.83 o
  -6  10   3       49.61       85.29     38.42 o
  -5  10   3       57.17       72.05     24.49 o
  -4  10   3       73.24       72.89     23.36 o
  -3  10   3     3169.15     3069.44     70.40 o
  -2  10   3      258.78      295.01     24.90 o
  -1  10   3       43.90       66.55     19.06 o
   0  10   3      812.78      802.92     31.92 o
   1  10   3     5149.55     5083.61     77.35 o
   2  10   3       20.79       28.97     19.55 o
   3  10   3       53.29       56.68     18.55 o
   4  10   3      390.77      370.63     24.96 o
   5  10   3     2195.80     2199.66     61.60 o
   6  10   3       56.53       48.37     30.70 o
   7  10   3       55.11       29.14     37.76 o
   8  10   3       87.23       48.95     58.13 o
  -8  11   3      144.73      114.47    112.71 o
  -7  11   3        5.62       23.77     39.27 o
  -6  11   3      112.16      156.96     45.13 o
  -5  11   3     1297.72     1352.02     56.86 o
  -4  11   3     1015.77     1116.02     49.73 o
  -3  11   3        3.76      -25.15     25.52 o
  -2  11   3      164.72      178.36     31.77 o
  -1  11   3     3279.06     3126.73     82.75 o
   0  11   3     1467.16     1495.78     43.83 o
   1  11   3        0.82        1.40     20.33 o
   2  11   3     1209.23     1279.95     41.84 o
   3  11   3     2244.98     2121.46     51.71 o
   4  11   3      599.13      589.87     34.04 o
   5  11   3       65.75       66.88     27.28 o
   6  11   3      309.79      398.10     40.36 o
   7  11   3      318.64      254.10     68.36 o
   8  11   3        6.72       51.34     58.47 o
  -7  12   3       64.79       95.15     52.56 o
  -6  12   3      467.94      586.22     62.24 o
  -5  12   3        2.60      -30.58     30.58 o
  -4  12   3      318.16      375.14     69.79 o
  -3  12   3      303.22      300.75     35.52 o
  -2  12   3     1219.97     1269.43     78.95 o
  -1  12   3       29.56       47.11     22.57 o
   0  12   3     1434.20     1523.19     46.61 o
   1  12   3      725.16      620.35     34.06 o
   2  12   3      954.34     1005.74     39.47 o
   3  12   3        1.70        3.90     23.45 o
   4  12   3      633.93      651.89     36.37 o
   5  12   3      141.52       91.19     34.60 o
   6  12   3      151.05      132.08     39.55 o
   7  12   3        1.77      127.43     85.49 o
  -7  13   3       15.34       49.98     81.90 o
  -6  13   3       91.93       88.31     50.07 o
  -5  13   3       62.94       89.82     35.93 o
  -4  13   3      668.00      759.20     48.16 o
  -3  13   3       28.86      -20.99     31.09 o
  -2  13   3      886.19      932.54     86.07 o
  -1  13   3       81.83       64.57     30.81 o
   0  13   3     1299.72     1256.73     44.75 o
   1  13   3      108.20       73.65     26.31 o
   2  13   3      830.72      868.64     58.46 o
   3  13   3      141.69       89.76     28.16 o
   4  13   3      353.20      347.49     40.47 o
   5  13   3       45.54       42.12     37.05 o
   6  13   3      274.63      339.39    133.93 o
   7  13   3       45.52       15.71     84.63 o
  -6  14   3      168.42      277.26     86.11 o
  -5  14   3       30.28       10.51     37.23 o
  -4  14   3      322.10      229.61     41.43 o
  -3  14   3        5.17      -13.35     33.82 o
  -2  14   3      780.22      925.56     60.37 o
  -1  14   3        7.16       70.13     32.16 o
   0  14   3      313.38      306.46     32.53 o
   1  14   3       75.52       93.02     28.97 o
   2  14   3      614.19      651.19     44.21 o
   3  14   3        1.25        1.25     28.25 o
   4  14   3      325.58      289.25     41.65 o
   5  14   3       21.61      -27.37     43.94 o
   6  14   3       81.60      134.07     56.11 o
  -5  15   3       41.37      197.21     84.01 o
  -4  15   3      180.37      199.30     52.36 o
  -3  15   3        2.97        5.54     37.10 o
  -2  15   3      290.93      250.73     41.22 o
  -1  15   3      194.17      297.44     45.38 o
   0  15   3      200.52      152.85     38.12 o
   1  15   3       35.48       35.15     29.86 o
   2  15   3      236.42      278.68     51.48 o
   3  15   3       56.32      115.04     37.06 o
   4  15   3      110.04       34.00     39.75 o
   5  15   3       44.85       35.01     79.06 o
  -3  16   3      201.25      348.40     91.56 o
  -2  16   3       71.73       33.53     70.89 o
  -1  16   3       26.46       56.54     72.38 o
   0  16   3       77.85      105.76     47.84 o
   1  16   3      196.13      289.06     51.15 o
   2  16   3      126.69      140.26     40.24 o
   3  16   3        6.64      -17.51     37.00 o
 -10   0   4       10.68      -62.98     74.98 o
  -8   0   4     2653.07     2963.42    143.52 o
  -6   0   4       42.13       38.77     32.36 o
  -4   0   4    27781.44    27335.72    580.45 o
  -2   0   4     3232.13     3580.82     75.97 o
   0   0   4    80299.01    82846.85   1090.51 o
   2   0   4     1515.63     1564.92     40.97 o
   4   0   4    44406.55    43691.45    599.23 o
   6   0   4      173.90      156.55     57.78 o
   8   0   4     2049.81     2017.19    130.90 o
  10   0   4      115.86       91.46     72.34 o
 -10   1   4      259.36      213.06     61.58 o
  -9   1   4      211.10      332.41     57.13 o
  -8   1   4      294.33      360.65     52.49 o
  -7   1   4      242.01      253.98     28.15 o
  -6   1   4     4042.60     4046.15     61.99 o
  -5   1   4     1346.37     1438.97     28.46 o
  -4   1   4     5968.21     5897.28     60.34 o
  -3   1   4     1841.31     1802.27     30.20 o
  -2   1   4    48687.00    49880.41    422.09 o
  -1   1   4     2200.01     2110.14     33.08 o
   0   1   4     3037.95     3079.73     37.40 o
   1   1   4      501.85      503.13     13.53 o
   2   1   4    36089.34    37778.09    254.34 o
   3   1   4     2485.60     2520.45     24.40 o
   4   1   4       10.42       21.53      9.23 o
   5   1   4     1679.23     1555.61     39.32 o
   6   1   4     3238.39     3119.12     59.12 o
   7   1   4      104.08       82.32     41.60 o
   8   1   4        1.23      -22.73     22.95 o
   9   1   4       95.52      120.91     30.11 o
  10   1   4      220.72      210.75     32.84 o
 -10   2   4        1.33       31.24     83.08 o
  -9   2   4       94.76      141.07     52.94 o
  -8   2   4     1213.49     1361.75     56.40 o
  -7   2   4      931.20     1012.96     38.90 o
  -6   2   4       35.26       24.65     16.46 o
  -5   2   4      740.82      786.00     25.36 o
  -4   2   4    17505.13    17089.66    181.21 o
  -3   2   4    17917.44    17782.74    163.40 o
  -2   2   4      135.30      128.60     10.95 o
  -1   2   4    12253.59    12380.91    114.41 o
   0   2   4    40285.45    42344.19    358.17 o
   1   2   4    14816.73    15388.67    125.86 o
   2   2   4      140.43      143.68      7.42 o
   3   2   4     7902.68     7777.36     57.85 o
   4   2   4    14114.65    14171.03    134.84 o
   5   2   4     2108.30     2065.71     52.92 o
   6   2   4      465.57      401.39     27.94 o
   7   2   4      572.77      541.17     29.68 o
   8   2   4     1489.13     1501.09     50.93 o
   9   2   4      123.09      155.19     31.01 o
  10   2   4       12.24      -22.82     32.08 o
 -10   3   4       52.27       45.02     57.84 o
  -9   3   4      611.83      735.97     67.19 o
  -8   3   4       36.27       58.06     33.14 o
  -7   3   4     1406.06     1340.99     67.47 o
  -6   3   4     2855.84     2711.86     57.01 o
  -5   3   4     5817.97     5780.74     76.62 o
  -4   3   4      167.53      167.60     15.81 o
  -3   3   4    12781.50    12531.86    121.42 o
  -2   3   4     9783.82    10088.50     98.58 o
  -1   3   4    13927.67    14023.86    128.76 o
   0   3   4     2385.37     2459.18     33.30 o
   1   3   4    16103.46    16347.73    124.06 o
   2   3   4     6642.07     6675.14     54.12 o
   3   3   4    11761.07    11730.32     88.30 o
   4   3   4      146.19      150.14     10.51 o
   5   3   4     8749.13     8220.59     82.53 o
   6   3   4     1959.54     1951.48     59.10 o
   7   3   4      863.33      840.00     34.97 o
   8   3   4        0.41       -8.38     25.32 o
   9   3   4      600.01      626.20     39.09 o
  10   3   4       50.96       19.35     33.82 o
 -10   4   4       32.08       24.62     57.07 o
  -9   4   4       94.22       55.02     37.77 o
  -8   4   4       62.40       98.24     35.61 o
  -7   4   4     2753.74     2795.17     60.15 o
  -6   4   4        2.79       -2.47     19.15 o
  -5   4   4     1570.70     1483.04     37.80 o
  -4   4   4      520.07      520.01     25.96 o
  -3   4   4    16296.95    15873.86    149.87 o
  -2   4   4      371.42      419.30     14.89 o
  -1   4   4    11912.67    12119.03    119.06 o
   0   4   4     3624.66     3790.35     34.59 o
   1   4   4    25373.24    26063.64    179.40 o
   2   4   4     3705.84     3833.63     32.43 o
   3   4   4     6664.88     6156.18     49.96 o
   4   4   4      752.94      812.17     19.02 o
   5   4   4     3319.84     3375.45     46.06 o
   6   4   4       15.73      -19.20     19.20 o
   7   4   4     1801.81     1722.89     45.62 o
   8   4   4       27.69        7.58     25.78 o
   9   4   4      265.84      304.25     34.31 o
  10   4   4        0.54      -19.18     33.66 o
 -10   5   4        1.25       69.86     55.49 o
  -9   5   4      319.95      442.60     46.91 o
  -8   5   4        2.09      -15.56     33.42 o
  -7   5   4     1419.19     1262.24     44.30 o
  -6   5   4        9.24        4.92     17.55 o
  -5   5   4     5192.17     5097.39     61.58 o
  -4   5   4      554.03      537.32     29.22 o
  -3   5   4    13619.50    13668.50    121.73 o
  -2   5   4     3283.74     3234.74     40.24 o
  -1   5   4    18911.93    19048.73    179.39 o
   0   5   4       77.68      102.56      8.74 o
   1   5   4    29225.79    28882.32    187.28 o
   2   5   4      337.77      297.67     10.22 o
   3   5   4     8009.87     7845.75     61.14 o
   4   5   4      809.40      830.88     20.44 o
   5   5   4     5676.21     5446.00     64.11 o
   6   5   4        4.24       -4.22     20.36 o
   7   5   4     1271.78     1275.37     41.51 o
   8   5   4       14.23      -10.25     25.58 o
   9   5   4      364.16      348.98     41.78 o
  10   5   4       11.98       -0.96     38.57 o
 -10   6   4       32.07       50.13     60.65 o
  -9   6   4       90.79       97.56     75.47 o
  -8   6   4      265.44      308.62     42.65 o
  -7   6   4     1746.07     1777.53     63.98 o
  -6   6   4      120.57      134.93     19.48 o
  -5   6   4     2370.26     2223.58     44.44 o
  -4   6   4     2832.91     2767.73     41.81 o
  -3   6   4     6599.00     6744.03     70.65 o
  -2   6   4      729.80      719.97     38.04 o
  -1   6   4      997.33      953.22     21.61 o
   0   6   4     2616.50     2476.45     31.47 o
   1   6   4     7172.54     6951.33     74.73 o
   2   6   4      291.50      325.79     17.03 o
   3   6   4     3786.86     3814.64     42.50 o
   4   6   4     3158.37     3039.25     42.54 o
   5   6   4     3783.30     3756.43     70.38 o
   6   6   4       18.86        0.56     23.60 o
   7   6   4      407.09      441.76     36.56 o
   8   6   4      144.44      191.62     35.41 o
   9   6   4       24.60       14.36     35.79 o
  10   6   4       47.17       52.16     40.78 o
  -9   7   4       16.39       54.63     77.08 o
  -8   7   4      135.38      196.81     50.90 o
  -7   7   4      761.85      736.84     46.20 o
  -6   7   4     2205.39     2309.80     48.16 o
  -5   7   4     1655.26     1684.49     35.84 o
  -4   7   4      415.23      478.06     21.28 o
  -3   7   4     4286.85     4218.55     52.33 o
  -2   7   4     8898.64     8967.84     79.24 o
  -1   7   4     5436.28     5411.15     52.93 o
   0   7   4        2.65        2.54      8.80 o
   1   7   4     7011.97     6911.67     68.95 o
   2   7   4    10780.45    10647.65     98.69 o
   3   7   4     1412.55     1412.50     29.73 o
   4   7   4       27.05       38.23     14.01 o
   5   7   4      521.71      601.00     28.29 o
   6   7   4     1698.67     1697.79     51.82 o
   7   7   4      325.45      331.44     36.07 o
   8   7   4       25.62       23.68     32.18 o
   9   7   4       63.99       33.15     37.78 o
  -9   8   4       38.16       39.55     54.69 o
  -8   8   4      558.21      620.05     64.97 o
  -7   8   4       88.95       56.57     34.54 o
  -6   8   4      217.87      243.13     24.91 o
  -5   8   4      415.24      419.70     27.69 o
  -4   8   4     4173.06     4318.81     63.78 o
  -3   8   4      173.37      178.92     18.81 o
  -2   8   4      115.86      125.98     12.23 o
  -1   8   4      306.27      330.80     31.20 o
   0   8   4    16679.21    16260.97    139.87 o
   1   8   4     1916.30     1938.43     32.27 o
   2   8   4      275.03      304.64     18.36 o
   3   8   4       80.67       63.50     16.59 o
   4   8   4     6091.63     5891.08     74.59 o
   5   8   4      123.99      143.26     22.26 o
   6   8   4      112.15      139.36     29.62 o
   7   8   4       21.16      -10.51     30.58 o
   8   8   4      696.50      725.86     47.25 o
   9   8   4       50.03      -30.83     42.09 o
  -9   9   4        1.65       10.64     55.56 o
  -8   9   4       94.22      133.35     55.88 o
  -7   9   4       45.77       59.01     35.52 o
  -6   9   4     2408.16     2613.35     74.24 o
  -5   9   4      133.53      119.18     26.02 o
  -4   9   4       77.27       79.51     21.22 o
  -3   9   4      547.92      487.30     28.09 o
  -2   9   4     7252.91     6986.98    175.97 o
  -1   9   4      113.42      131.57     27.38 o
   0   9   4      164.90      201.56     17.08 o
   1   9   4        1.51        1.07     12.57 o
   2   9   4     6964.79     6704.10     97.28 o
   3   9   4        1.59      -15.66     15.66 o
   4   9   4       25.88       -3.35     17.16 o
   5   9   4       11.09       37.24     23.72 o
   6   9   4     1772.43     1697.44     93.02 o
   7   9   4       11.34       26.18     35.89 o
   8   9   4       16.50      -24.98     40.95 o
   9   9   4        0.35      -18.03     58.11 o
  -8  10   4      306.97      358.21     83.08 o
  -7  10   4      154.91      167.98     40.26 o
  -6  10   4        7.66      -25.76     25.76 o
  -5  10   4       68.14       74.42     26.38 o
  -4  10   4     3778.97     3696.40     69.39 o
  -3  10   4      286.99      327.94     32.43 o
  -2  10   4       36.56       55.73     26.64 o
  -1  10   4      327.25      386.81     26.00 o
   0  10   4     8424.72     8377.93    134.02 o
   1  10   4      611.93      690.56     47.79 o
   2  10   4      123.44      164.73     24.16 o
   3  10   4      479.49      527.89     25.97 o
   4  10   4     3285.00     3261.89     56.16 o
   5  10   4       21.66       59.18     25.74 o
   6  10   4       26.64       -9.55     48.68 o
   7  10   4      352.66      391.94     54.35 o
   8  10   4      337.65      248.95     62.31 o
  -8  11   4        4.95       47.76     54.77 o
  -7  11   4        1.93      -26.55     62.13 o
  -6  11   4      547.53      464.43     78.44 o
  -5  11   4      645.27      735.19     61.09 o
  -4  11   4        5.63        5.41     29.24 o
  -3  11   4      268.81      259.16     33.63 o
  -2  11   4     2471.69     2309.69     64.08 o
  -1  11   4     2168.46     2184.40     63.35 o
   0  11   4      113.35      183.34     24.57 o
   1  11   4     1061.64     1059.53     37.85 o
   2  11   4     1494.95     1485.52     45.52 o
   3  11   4      311.00      331.46     28.46 o
   4  11   4       31.71       26.05     23.45 o
   5  11   4      186.05      141.15     29.77 o
   6  11   4      415.20      301.62     43.68 o
   7  11   4       14.19        3.50     40.26 o
   8  11   4        1.16        1.46     59.59 o
  -7  12   4      212.23      139.16     55.48 o
  -6  12   4       45.27      -35.53     44.70 o
  -5  12   4      233.20      290.72     40.05 o
  -4  12   4      591.66      576.69     44.63 o
  -3  12   4      807.65     1025.94     51.59 o
  -2  12   4       75.20       39.50     42.79 o
  -1  12   4      725.06      717.86     42.90 o
   0  12   4     1084.48     1069.05     40.90 o
   1  12   4     1319.66     1362.08     45.76 o
   2  12   4       24.54       -1.74     23.27 o
   3  12   4     1035.25     1107.64     42.54 o
   4  12   4      408.60      453.84     72.94 o
   5  12   4      268.48      252.34     38.54 o
   6  12   4        3.91       96.30     51.91 o
   7  12   4      197.39      202.23     62.87 o
  -6  13   4        7.49      -16.26     50.55 o
  -5  13   4      481.16      605.33     52.30 o
  -4  13   4        2.02      -17.90     35.65 o
  -3  13   4      547.36      538.32     43.56 o
  -2  13   4       33.00       40.04     31.09 o
  -1  13   4      901.01      982.08     50.25 o
   0  13   4        1.46       -4.54     29.72 o
   1  13   4      929.33     1005.61     42.89 o
   2  13   4       40.48       40.54     26.41 o
   3  13   4      404.52      428.09     34.30 o
   4  13   4       46.07       68.78     34.96 o
   5  13   4      337.68      388.55     45.82 o
   6  13   4        1.05      109.74     52.30 o
  -5  14   4      124.22      192.22     51.84 o
  -4  14   4        2.97        2.39     57.87 o
  -3  14   4      565.11      669.48     50.38 o
  -2  14   4       71.96       97.03     33.97 o
  -1  14   4      354.14      331.74     45.39 o
   0  14   4       44.20       52.44     44.77 o
   1  14   4      599.45      640.78     39.23 o
   2  14   4        1.94       10.62     29.32 o
   3  14   4      332.91      308.37     34.78 o
   4  14   4       10.80       43.79     37.19 o
   5  14   4       91.32       78.79     60.19 o
  -4  15   4        6.69       21.72     47.75 o
  -3  15   4      215.35      137.61     73.99 o
  -2  15   4      181.46      317.61     43.83 o
  -1  15   4      182.72      216.93     53.46 o
   0  15   4       16.38       23.54     34.73 o
   1  15   4      202.80      218.94     42.30 o
   2  15   4      171.38      208.85     35.36 o
   3  15   4      190.61      228.72     35.01 o
   4  15   4       16.63       16.27     49.98 o
  -3  16   4       64.70       10.64     78.44 o
  -2  16   4       10.22       67.80     79.80 o
  -1  16   4       89.89        8.17     69.53 o
   0  16   4      243.38      255.49     82.03 o
   1  16   4       75.85      116.42     77.95 o
   2  16   4        1.41       58.73     41.77 o
   3  16   4       29.08      -25.45     38.41 o
  -9   0   5     1404.52     1455.97    117.29 o
  -7   0   5      204.89      226.73     37.26 o
  -5   0   5    14031.65    14046.17    193.99 o
  -3   0   5     2602.18     2423.47     44.40 o
  -1   0   5   119021.51   121615.13   1611.54 o
   1   0   5       48.71       32.15     16.74 o
   3   0   5    48552.07    49657.72    474.96 o
   5   0   5      471.25      444.04     36.73 o
   7   0   5     3167.79     3047.95    132.51 o
   9   0   5       18.39        9.93     44.99 o
 -10   1   5       64.27       68.62     54.76 o
  -9   1   5      172.31      150.38     53.54 o
  -8   1   5       84.69       92.65     45.27 o
  -7   1   5     3739.97     3733.59     68.29 o
  -6   1   5      774.89      779.25     28.26 o
  -5   1   5      374.66      445.30     18.76 o
  -4   1   5       49.50       44.93     12.74 o
  -3   1   5    28084.93    28390.45    251.37 o
  -2   1   5     4759.90     4626.56     53.43 o
  -1   1   5       94.29      151.31     13.43 o
   0   1   5     5466.18     5609.19     53.81 o
   1   1   5    27209.24    28115.90    222.70 o
   2   1   5     3933.23     3948.54     40.83 o
   3   1   5       24.03       41.52      9.69 o
   4   1   5     1762.68     1662.63     27.76 o
   5   1   5     7818.01     7475.18     98.19 o
   6   1   5      245.50      277.81     26.34 o
   7   1   5      255.12      173.07     28.27 o
   8   1   5       20.15       63.20     27.92 o
   9   1   5      424.49      410.11     35.49 o
  10   1   5        5.57      -31.54     31.54 o
 -10   2   5        3.94       16.08     56.46 o
  -9   2   5      548.60      608.74     64.02 o
  -8   2   5      807.44      920.01     65.00 o
  -7   2   5       85.63       68.74     19.97 o
  -6   2   5      468.27      463.50     24.45 o
  -5   2   5    11680.30    11405.95    118.94 o
  -4   2   5     3082.10     2927.21     60.19 o
  -3   2   5     1359.38     1265.14     34.36 o
  -2   2   5     9545.12     9471.69    214.31 o
  -1   2   5    46736.01    48797.70    414.33 o
   0   2   5     2679.97     2625.07     31.51 o
   1   2   5       43.48       63.98      8.34 o
   2   2   5     7303.33     7583.80     61.10 o
   3   2   5    24349.09    24348.64    160.75 o
   4   2   5     6576.11     6745.38     57.88 o
   5   2   5       20.88      -16.96     16.96 o
   6   2   5     2109.72     1954.02     47.68 o
   7   2   5     2002.19     1920.37     52.38 o
   8   2   5      125.44      156.96     27.72 o
   9   2   5        2.27      -24.43     27.99 o
  10   2   5      102.00      116.05     48.55 o
 -10   3   5      294.73      312.46     62.98 o
  -9   3   5        0.15        0.90     47.34 o
  -8   3   5      387.17      356.96     40.55 o
  -7   3   5      373.41      349.59     25.09 o
  -6   3   5     3385.15     3336.80     54.64 o
  -5   3   5        0.56        0.90     15.50 o
  -4   3   5     3486.78     3341.50     49.47 o
  -3   3   5     4208.72     4087.82     53.00 o
  -2   3   5    33550.14    33631.32    293.39 o
  -1   3   5      147.02      197.10     12.32 o
   0   3   5    19261.64    19516.35    158.78 o
   1   3   5    11182.32    11847.74     94.93 o
   2   3   5    20200.63    20290.99    144.01 o
   3   3   5      830.39      835.44     18.50 o
   4   3   5     7120.11     6833.22     59.19 o
   5   3   5     1892.52     1909.80     61.09 o
   6   3   5     1246.49     1229.30     36.95 o
   7   3   5        3.99       -8.69     22.00 o
   8   3   5      550.45      631.01     36.27 o
   9   3   5      120.79      127.89     31.82 o
  10   3   5       85.83       62.19     35.77 o
 -10   4   5       15.12      -65.12     87.41 o
  -9   4   5       73.23        0.04     47.58 o
  -8   4   5      934.49     1020.94     91.94 o
  -7   4   5       41.06       38.44     25.96 o
  -6   4   5     1363.84     1283.81     36.55 o
  -5   4   5     1715.55     1585.54     36.78 o
  -4   4   5     9117.04     9095.44     98.57 o
  -3   4   5      198.92      239.43     15.99 o
  -2   4   5     8748.31     8795.20     91.12 o
  -1   4   5      613.28      686.72     18.97 o
   0   4   5    20282.90    20916.72    157.58 o
   1   4   5      330.70      351.13     16.21 o
   2   4   5     6959.43     6714.45     60.34 o
   3   4   5      460.79      511.02     14.72 o
   4   4   5     4202.69     4102.97     43.16 o
   5   4   5      296.90      290.72     19.72 o
   6   4   5     3111.94     2986.64     64.50 o
   7   4   5      146.86      119.95     25.99 o
   8   4   5      210.43      235.86     30.28 o
   9   4   5        7.93       15.19     34.91 o
  10   4   5      134.20      109.09     48.43 o
 -10   5   5      195.26      157.98     61.16 o
  -9   5   5       61.60       98.46     40.01 o
  -8   5   5      552.62      472.83     77.73 o
  -7   5   5      313.15      398.51     32.36 o
  -6   5   5     5006.95     5136.56     65.90 o
  -5   5   5      144.85      146.12     17.61 o
  -4   5   5     8351.69     7951.40     82.75 o
  -3   5   5      940.31      920.37     24.59 o
  -2   5   5    18110.38    18192.06    155.39 o
  -1   5   5       54.62       73.00     11.86 o
   0   5   5    13712.51    13652.20    101.27 o
   1   5   5      667.17      619.68     18.14 o
   2   5   5    15366.38    15412.18    101.87 o
   3   5   5       55.29       40.67      9.01 o
   4   5   5     6571.57     6431.41     63.06 o
   5   5   5      652.04      633.47     28.63 o
   6   5   5     3037.85     2916.59     55.25 o
   7   5   5      122.35      109.01     26.17 o
   8   5   5      705.02      659.89     38.05 o
   9   5   5       55.12       39.16     34.67 o
  10   5   5       60.62       24.20     40.03 o
 -10   6   5       93.94       14.72     85.99 o
  -9   6   5       91.34       96.29     67.06 o
  -8   6   5      280.08      288.16     41.56 o
  -7   6   5      192.82      256.08     30.64 o
  -6   6   5      650.74      606.00     26.44 o
  -5   6   5     1109.70     1123.30     31.19 o
  -4   6   5     4019.18     4071.82     53.95 o
  -3   6   5     1057.00     1057.95     26.52 o
  -2   6   5     1868.27     1765.66     34.60 o
  -1   6   5     6156.44     6009.13     64.52 o
   0   6   5     9084.75     8833.68     76.71 o
   1   6   5       44.06       53.91      8.69 o
   2   6   5     8733.09     8673.52     66.69 o
   3   6   5     4540.26     4268.62     40.87 o
   4   6   5     1696.26     1723.59     29.61 o
   5   6   5      204.55      204.58     19.61 o
   6   6   5      927.69      889.39     41.21 o
   7   6   5      360.49      360.27     36.22 o
   8   6   5      104.38      102.94     37.81 o
   9   6   5       39.08       25.03     36.87 o
  -9   7   5       56.02       62.99     52.98 o
  -8   7   5      221.49      179.75     50.27 o
  -7   7   5      860.89      863.43     49.41 o
  -6   7   5     1487.84     1528.01     37.67 o
  -5   7   5      175.76      177.00     20.05 o
  -4   7   5     3806.04     3671.90     51.23 o
  -3   7   5     6667.39     6548.45     71.86 o
  -2   7   5     2555.66     2478.12     44.13 o
  -1   7   5      122.80      150.09     12.20 o
   0   7   5     2814.04     2848.44     65.57 o
   1   7   5    11105.54    10657.20     84.79 o
   2   7   5     4801.71     4929.07     59.20 o
   3   7   5      311.97      296.31     16.55 o
   4   7   5      921.28      921.41     26.95 o
   5   7   5     3158.09     3066.12     54.98 o
   6   7   5     1415.19     1475.19     51.01 o
   7   7   5       56.02       34.83     30.38 o
   8   7   5      253.29      225.02     37.75 o
   9   7   5      164.24      145.28     40.76 o
  -9   8   5      217.32      264.34     61.06 o
  -8   8   5        8.38      -11.94     47.70 o
  -7   8   5      152.40      169.53     37.17 o
  -6   8   5      155.83      125.26     24.77 o
  -5   8   5     4874.60     4812.22     94.34 o
  -4   8   5        9.75       22.54     18.64 o
  -3   8   5      165.81      255.72     26.23 o
  -2   8   5      549.99      560.12     20.68 o
  -1   8   5    12857.15    12623.48    106.24 o
   0   8   5      708.93      749.04     31.42 o
   1   8   5      267.90      328.95     17.34 o
   2   8   5      355.94      365.02     18.83 o
   3   8   5     6815.86     6682.70     81.01 o
   4   8   5       43.75       18.99     18.44 o
   5   8   5       42.00       71.18     22.49 o
   6   8   5       62.28       47.97     34.44 o
   7   8   5     1033.69     1020.43     49.45 o
   8   8   5       56.58       52.12     36.95 o
   9   8   5       20.76        5.03     39.13 o
  -9   9   5       24.13      139.69     60.13 o
  -8   9   5       67.10       50.28     60.01 o
  -7   9   5      581.56      548.27     47.66 o
  -6   9   5       16.80       34.98     24.12 o
  -5   9   5       79.52       98.62     23.30 o
  -4   9   5      128.42      136.65     23.86 o
  -3   9   5     5748.64     5564.51     75.58 o
  -2   9   5        8.07      -18.00     18.47 o
  -1   9   5      172.36      170.05     26.59 o
   0   9   5       11.74       35.42     13.90 o
   1   9   5     9118.30     8816.56     88.26 o
   2   9   5      142.23      117.83     15.16 o
   3   9   5       33.33       28.99     18.60 o
   4   9   5       76.30       60.04     19.13 o
   5   9   5     1702.96     1765.82     50.36 o
   6   9   5       78.10       32.47     33.77 o
   7   9   5       16.76      -36.36     36.36 o
   8   9   5        9.25       29.37     42.92 o
  -8  10   5       77.96       76.38     57.40 o
  -7  10   5       11.71      -21.78     36.09 o
  -6  10   5        0.10      -10.30     38.38 o
  -5  10   5     2294.94     2296.41     82.87 o
  -4  10   5      840.25      906.82     59.86 o
  -3  10   5        5.05      -24.93     24.93 o
  -2  10   5      115.26      125.10     27.44 o
  -1  10   5     6198.46     6185.15    108.51 o
   0  10   5     1296.90     1230.15     45.57 o
   1  10   5       29.45       15.73     20.49 o
   2  10   5      881.24      834.24     29.92 o
   3  10   5     4488.12     4351.63     73.96 o
   4  10   5        4.92      -23.61     23.61 o
   5  10   5       20.37       -8.76     25.05 o
   6  10   5      327.19      267.25     40.78 o
   7  10   5      472.41      531.57     52.77 o
   8  10   5        0.41      -14.01     48.33 o
  -8  11   5        0.50       54.15     56.81 o
  -7  11   5      245.11      204.69     60.88 o
  -6  11   5      480.34      523.91     44.47 o
  -5  11   5       19.93      -13.98     31.14 o
  -4  11   5      422.45      449.08     41.05 o
  -3  11   5     1098.37     1133.99     51.98 o
  -2  11   5      802.27      764.81     43.83 o
  -1  11   5       42.95       56.03     26.51 o
   0  11   5      470.43      536.73     31.39 o
   1  11   5     1714.20     1562.22     50.72 o
   2  11   5      316.10      347.73     29.25 o
   3  11   5        5.29       -6.49     22.55 o
   4  11   5      479.94      507.07     34.41 o
   5  11   5      531.71      527.99     37.06 o
   6  11   5       58.89       51.95     37.94 o
   7  11   5        2.36       20.15     42.34 o
  -7  12   5        9.73      -36.95     50.46 o
  -6  12   5       54.25       87.95     49.35 o
  -5  12   5      269.94      282.41     40.35 o
  -4  12   5      962.31     1019.76     52.11 o
  -3  12   5        0.29       -4.75     30.15 o
  -2  12   5      634.66      681.53     45.39 o
  -1  12   5     1015.64      918.39     48.98 o
   0  12   5     1713.50     1647.08     59.15 o
   1  12   5       19.53        5.53     23.86 o
   2  12   5     1482.33     1533.38     49.28 o
   3  12   5      566.77      459.68     48.96 o
   4  12   5      236.44      231.72     37.61 o
   5  12   5       32.37       17.11     34.48 o
   6  12   5      284.57      272.77     56.75 o
   7  12   5       52.93       52.78     45.88 o
  -6  13   5      370.34      478.44     95.27 o
  -5  13   5       51.88       21.80     37.27 o
  -4  13   5      334.39      423.08     44.60 o
  -3  13   5       51.73       13.89     32.28 o
  -2  13   5      621.52      676.21     47.36 o
  -1  13   5        5.01      -15.10     30.43 o
   0  13   5      917.18      873.53     49.30 o
   1  13   5        5.73       10.56     26.47 o
   2  13   5      709.24      791.43     39.44 o
   3  13   5       21.46       -3.57     27.22 o
   4  13   5      318.06      320.86     42.12 o
   5  13   5        1.85      -34.77     34.77 o
   6  13   5      105.92      139.80     58.52 o
  -5  14   5        1.00        0.40     45.36 o
  -4  14   5      283.80      412.09     83.54 o
  -3  14   5       12.95       -6.95     35.63 o
  -2  14   5      381.12      415.35     46.11 o
  -1  14   5        1.84       41.89     33.87 o
   0  14   5      453.81      434.56     43.73 o
   1  14   5       12.78      -10.28     31.84 o
   2  14   5      450.43      458.43     38.38 o
   3  14   5       32.10       40.14     30.93 o
   4  14   5      214.79      139.34     41.64 o
   5  14   5       19.57       16.70     39.80 o
  -4  15   5      154.65       95.02     81.78 o
  -3  15   5      143.50      210.68     55.15 o
  -2  15   5      283.31      325.16     47.00 o
  -1  15   5        3.26      -22.99     34.98 o
   0  15   5      209.30      160.46     46.02 o
   1  15   5      166.43      183.44     40.48 o
   2  15   5      184.25      212.72     42.50 o
   3  15   5        2.60      -26.13     37.06 o
   4  15   5       99.86       48.36     69.47 o
  -2  16   5       77.68      119.27     80.17 o
  -1  16   5      204.31      247.32     83.14 o
   0  16   5       38.16       16.95     72.38 o
   1  16   5        3.14        9.90     69.66 o
   2  16   5       15.04      -22.52     67.68 o
 -10   0   6      263.52      186.95     85.37 o
  -8   0   6      974.94      944.13     92.67 o
  -6   0   6    10116.72     9816.34    358.74 o
  -4   0   6     3392.88     3356.74     59.22 o
  -2   0   6    32977.39    33246.34    372.14 o
   0   0   6     2024.37     2335.19     55.80 o
   2   0   6    24068.55    24799.33    284.62 o
   4   0   6      133.33      159.73     12.57 o
   6   0   6     6559.99     6424.14    133.22 o
   8   0   6        6.52       20.47     47.51 o
  10   0   6      147.89      156.69     48.40 o
 -10   1   6       14.80       -6.76     54.48 o
  -9   1   6       53.54       66.40     49.94 o
  -8   1   6     2105.72     2083.92     87.51 o
  -7   1   6     1121.03     1117.63     41.46 o
  -6   1   6        9.28       -0.52     20.43 o
  -5   1   6      283.06      277.62     19.90 o
  -4   1   6    12851.85    12540.27    125.91 o
  -3   1   6     2775.07     2637.12     54.63 o
  -2   1   6      212.52      190.93     15.37 o
  -1   1   6     5302.21     5588.64     70.87 o
   0   1   6    44633.10    45276.33    385.38 o
   1   1   6     3443.24     3600.00     41.44 o
   2   1   6     1068.71     1060.85     24.42 o
   3   1   6      210.75      212.75     11.20 o
   4   1   6    17342.10    16823.33    116.96 o
   5   1   6      718.97      702.24     49.56 o
   6   1   6      277.07      237.69     26.42 o
   7   1   6      125.64      111.42     27.18 o
   8   1   6      800.24      843.03     43.35 o
   9   1   6        5.15      -18.12     28.57 o
  10   1   6        4.50      -11.27     35.98 o
 -10   2   6      224.23      283.81     61.34 o
  -9   2   6      205.90      144.91     51.65 o
  -8   2   6      316.43      360.25     52.05 o
  -7   2   6      817.74      767.91     36.69 o
  -6   2   6     4412.66     4166.23     62.20 o
  -5   2   6     2167.25     2148.72     45.67 o
  -4   2   6      590.67      613.70     23.03 o
  -3   2   6     2268.19     2271.95     38.04 o
  -2   2   6    26250.06    26804.21    269.12 o
  -1   2   6    10581.93    10436.31    103.28 o
   0   2   6     1224.93     1164.15     23.07 o
   1   2   6    19162.17    19773.85    163.14 o
   2   2   6    14332.55    14924.14    118.58 o
   3   2   6     4695.63     4587.15     41.29 o
   4   2   6      330.47      410.63     12.92 o
   5   2   6     4084.49     3941.83     66.56 o
   6   2   6     1848.62     1702.36     47.21 o
   7   2   6       68.77       75.05     26.16 o
   8   2   6        0.34       -8.69     25.56 o
   9   2   6      161.81      202.55     33.22 o
  10   2   6      104.68      149.34     36.87 o
 -10   3   6        0.04       -0.81     55.37 o
  -9   3   6       18.28       18.00     48.29 o
  -8   3   6      280.42      360.86     82.34 o
  -7   3   6     2493.96     2580.05     59.28 o
  -6   3   6       62.48        9.72     12.79 o
  -5   3   6     3536.95     3372.80     61.20 o
  -4   3   6     6468.39     6189.07     74.85 o
  -3   3   6    18864.32    18869.01    177.45 o
  -2   3   6     1809.18     1807.62     32.80 o
  -1   3   6    10878.58    11091.39    109.50 o
   0   3   6     9586.32     9859.84     88.76 o
   1   3   6    11294.07    11612.93    112.84 o
   2   3   6        7.59       10.51      8.17 o
   3   3   6     5678.33     5670.03     48.49 o
   4   3   6     2296.96     2370.25     43.43 o
   5   3   6     3579.91     3371.94     61.39 o
   6   3   6       25.77       -0.36     22.19 o
   7   3   6      926.96      856.17     37.90 o
   8   3   6      401.51      388.42     33.51 o
   9   3   6       54.52       50.81     31.67 o
  10   3   6        5.38       39.92     35.42 o
 -10   4   6       34.98       14.73     84.19 o
  -9   4   6      445.19      470.63     82.83 o
  -8   4   6       84.46       95.56     42.74 o
  -7   4   6      632.41      643.63     38.46 o
  -6   4   6      109.62       64.36     20.27 o
  -5   4   6     4784.18     4791.92     80.18 o
  -4   4   6        0.24        5.48     14.68 o
  -3   4   6    10263.82    10034.21    132.12 o
  -2   4   6      708.68      775.45     24.08 o
  -1   4   6    20302.79    20368.54    186.59 o
   0   4   6     2326.32     2403.67     28.18 o
   1   4   6    18904.90    18552.63    222.16 o
   2   4   6     1775.75     1890.75     26.63 o
   3   4   6     5574.10     5508.27     46.02 o
   4   4   6       22.92       29.35     14.15 o
   5   4   6     6230.64     5941.80     77.91 o
   6   4   6        8.70       32.76     21.84 o
   7   4   6      480.81      502.31     32.43 o
   8   4   6       65.99       47.97     26.94 o
   9   4   6      320.67      331.79     36.28 o
  10   4   6        0.31      -25.79     33.72 o
 -10   5   6       26.66      -52.01     52.01 o
  -9   5   6      125.09       32.08     48.82 o
  -8   5   6       31.66       83.85     65.74 o
  -7   5   6     2289.47     2388.99     46.51 o
  -6   5   6       32.56       18.49     18.20 o
  -5   5   6     1402.46     1273.77     36.03 o
  -4   5   6       39.45       52.27     16.16 o
  -3   5   6     9901.74     9668.59    101.39 o
  -2   5   6     1691.70     1711.98     30.85 o
  -1   5   6     7432.00     7235.70     73.17 o
   0   5   6     2967.88     2898.73     34.74 o
   1   5   6    18045.42    18150.91    142.29 o
   2   5   6       17.15       26.71      9.33 o
   3   5   6     7145.85     7103.03     56.16 o
   4   5   6      441.27      401.07     15.28 o
   5   5   6     2412.05     2437.07     42.04 o
   6   5   6      179.21      141.25     24.35 o
   7   5   6     1059.17     1067.86     39.94 o
   8   5   6        1.35       -0.06     27.59 o
   9   5   6      129.80      158.33     38.35 o
  10   5   6        1.18      -11.18     59.69 o
  -9   6   6      122.87      298.84     60.75 o
  -8   6   6      206.77      215.38     40.22 o
  -7   6   6      489.70      406.60     34.47 o
  -6   6   6     1263.61     1259.31     34.95 o
  -5   6   6     3690.47     3691.49     54.44 o
  -4   6   6      254.60      291.98     19.57 o
  -3   6   6     7206.36     7079.02     76.73 o
  -2   6   6     6734.56     6469.00     69.83 o
  -1   6   6     5860.40     5747.63     66.84 o
   0   6   6        1.31       11.16     10.11 o
   1   6   6     9170.89     9128.43     80.85 o
   2   6   6     2944.49     2663.81     32.28 o
   3   6   6     3916.57     3884.94     39.69 o
   4   6   6       38.61       24.47     12.18 o
   5   6   6     1810.18     1805.44     37.94 o
   6   6   6      663.57      657.79     42.20 o
   7   6   6      494.99      507.80     39.68 o
   8   6   6       36.02       13.48     37.59 o
   9   6   6      172.62      149.41     41.06 o
  -9   7   6       67.85       45.36     54.68 o
  -8   7   6      429.44      447.68     59.40 o
  -7   7   6      432.37      490.95     42.47 o
  -6   7   6      239.82      289.30     23.78 o
  -5   7   6      366.62      295.85     21.95 o
  -4   7   6     4524.57     4532.07     59.76 o
  -3   7   6     3273.66     3195.20     47.02 o
  -2   7   6       39.44       33.71     14.02 o
  -1   7   6      563.37      617.04     20.90 o
   0   7   6     9939.03     9797.97     86.32 o
   1   7   6     7018.07     6989.27     62.36 o
   2   7   6       99.06       77.78     12.00 o
   3   7   6     1219.62     1256.22     27.96 o
   4   7   6     4077.11     3841.59     53.14 o
   5   7   6     1074.38     1045.52     43.05 o
   6   7   6      108.80      134.11     30.62 o
   7   7   6       89.71       32.26     32.72 o
   8   7   6      330.69      318.49     41.12 o
   9   7   6       55.15       55.30     40.28 o
  -9   8   6        0.99       47.61     55.56 o
  -8   8   6       50.90       66.68     41.58 o
  -7   8   6      145.96      137.76     37.23 o
  -6   8   6     1925.76     1935.27     48.99 o
  -5   8   6       34.21       36.49     21.47 o
  -4   8   6      399.33      496.17     36.18 o
  -3   8   6     1186.28     1048.10     60.17 o
  -2   8   6     9131.12     9152.79     93.43 o
  -1   8   6      266.35      290.98     17.67 o
   0   8   6      215.39      208.78     16.46 o
   1   8   6      776.07      767.32     31.11 o
   2   8   6     9909.06     9441.01     94.16 o
   3   8   6      485.74      495.74     20.98 o
   4   8   6      118.12       92.70     21.05 o
   5   8   6      139.08      173.31     25.04 o
   6   8   6     1010.27     1016.10     47.02 o
   7   8   6      132.71       95.88     34.75 o
   8   8   6       19.85        4.66     37.22 o
   9   8   6       12.70      -40.03     40.03 o
  -8   9   6      396.26      483.06     62.28 o
  -7   9   6        3.06      -33.77     35.19 o
  -6   9   6       59.85       76.00     25.74 o
  -5   9   6        1.71       -2.60     23.82 o
  -4   9   6     5239.23     5111.56     76.05 o
  -3   9   6       15.56       16.01     17.93 o
  -2   9   6       46.99       21.93     20.65 o
  -1   9   6       45.97       43.86     19.91 o
   0   9   6     6455.63     6185.99     75.64 o
   1   9   6       31.09        2.47     14.60 o
   2   9   6       10.23       24.76     15.82 o
   3   9   6      133.57      138.58     18.41 o
   4   9   6     3171.01     3228.80     64.50 o
   5   9   6      178.42      181.75     28.96 o
   6   9   6       10.20       43.70     31.10 o
   7   9   6       45.38       30.34     34.28 o
   8   9   6      358.17      340.07     44.70 o
  -8  10   6        3.36       75.84     57.29 o
  -7  10   6       17.71        8.59     36.91 o
  -6  10   6      813.29      839.83     38.30 o
  -5  10   6      590.33      704.51     35.12 o
  -4  10   6       92.22      134.59     28.85 o
  -3  10   6      281.63      395.90     32.34 o
  -2  10   6     4548.84     4454.90    118.51 o
  -1  10   6      578.02      578.05     37.26 o
   0  10   6      157.22      180.56     29.45 o
   1  10   6      280.32      307.08     26.01 o
   2  10   6     4327.71     3994.99     61.83 o
   3  10   6       67.40       53.21     20.80 o
   4  10   6        2.77       -9.88     27.43 o
   5  10   6       85.39       93.34     31.72 o
   6  10   6      525.31      531.80     49.29 o
   7  10   6        0.02      -22.50     39.80 o
   8  10   6        0.31      -11.47     45.27 o
  -7  11   6      176.74      141.53     71.64 o
  -6  11   6        6.06       53.25     36.54 o
  -5  11   6       96.96      117.78     35.77 o
  -4  11   6     1057.35     1065.79     68.32 o
  -3  11   6      670.85      754.37     45.51 o
  -2  11   6      116.48       84.94     29.26 o
  -1  11   6      331.00      345.59     35.78 o
   0  11   6     2078.41     2056.46     64.14 o
   1  11   6      685.28      697.12     34.52 o
   2  11   6        4.09       20.34     23.64 o
   3  11   6      970.16     1016.01     52.25 o
   4  11   6      892.52      811.21     42.64 o
   5  11   6       59.81       44.07     28.77 o
   6  11   6        1.28       10.54     39.53 o
   7  11   6      127.17       92.14     44.27 o
  -7  12   6       12.09       53.82     77.08 o
  -6  12   6      141.80      140.36     72.13 o
  -5  12   6      700.25      864.53     75.40 o
  -4  12   6       11.64       14.59     34.63 o
  -3  12   6      419.93      481.83     44.32 o
  -2  12   6      365.88      321.66     38.93 o
  -1  12   6      886.75      915.14     49.32 o
   0  12   6        9.44      -13.28     29.84 o
   1  12   6      948.08      941.11     68.02 o
   2  12   6      318.42      309.93     31.66 o
   3  12   6      327.44      353.65     41.07 o
   4  12   6       87.62       76.46     34.82 o
   5  12   6      363.65      374.43     43.46 o
   6  12   6       77.77       34.71     52.40 o
   7  12   6       68.77       46.10     46.88 o
  -6  13   6       80.49      106.53     83.88 o
  -5  13   6      127.58      106.94     40.32 o
  -4  13   6       16.47       37.88     38.14 o
  -3  13   6      582.46      717.98     60.83 o
  -2  13   6       11.55      -25.08     33.26 o
  -1  13   6      566.39      536.31     45.23 o
   0  13   6       27.84       33.18     32.61 o
   1  13   6      669.12      668.27     45.54 o
   2  13   6        8.56       18.96     28.39 o
   3  13   6      426.47      466.34     37.80 o
   4  13   6       42.62       15.48     36.36 o
   5  13   6      178.18      197.29     43.83 o
   6  13   6       13.68       10.04     54.84 o
  -5  14   6      179.55      292.19     58.70 o
  -4  14   6       23.19       67.62     49.40 o
  -3  14   6      177.13      185.05     43.61 o
  -2  14   6       52.65      101.80     39.02 o
  -1  14   6      528.50      607.00     58.99 o
   0  14   6        6.60      -11.00     34.60 o
   1  14   6      424.57      509.58     45.91 o
   2  14   6       85.96      136.07     38.38 o
   3  14   6      301.27      281.07     43.35 o
   4  14   6       63.16       79.72     40.19 o
   5  14   6      102.23      161.97     44.58 o
  -3  15   6      211.30      162.20     85.37 o
  -2  15   6       20.28      -14.10     71.64 o
  -1  15   6      186.24      136.82     53.80 o
   0  15   6       81.70      109.44     40.99 o
   1  15   6      206.47      237.71     42.14 o
   2  15   6        1.99        7.02     46.22 o
   3  15   6       46.78       25.51     55.30 o
  -1  16   6       74.35       36.75     78.44 o
   0  16   6        1.46      -41.94     72.87 o
   1  16   6       41.29       57.41     74.61 o
  -9   0   7       50.68      -64.34     64.34 o
  -7   0   7     4055.56     3926.78    104.10 o
  -5   0   7       67.62       48.39     29.82 o
  -3   0   7    11321.66    11239.21    168.45 o
  -1   0   7      359.18      275.28     19.21 o
   1   0   7    22639.07    23173.99    269.49 o
   3   0   7        9.54        4.01     13.15 o
   5   0   7     7247.03     6845.50    109.85 o
   7   0   7       76.77       53.26     36.48 o
   9   0   7      204.25      188.22     52.09 o
 -10   1   7       10.75      -46.31     55.31 o
  -9   1   7      674.59      531.93     63.55 o
  -8   1   7      267.66      311.08     51.92 o
  -7   1   7       75.27       98.85     26.21 o
  -6   1   7      245.51      234.81     26.01 o
  -5   1   7    12588.91    12309.07    153.61 o
  -4   1   7      828.41      885.71     27.13 o
  -3   1   7      153.05      179.85     15.56 o
  -2   1   7       69.09       63.27     12.12 o
  -1   1   7    43497.89    43432.50    382.48 o
   0   1   7     3529.76     3516.56     42.09 o
   1   1   7      564.36      666.18     18.85 o
   2   1   7     1479.35     1447.00     26.79 o
   3   1   7    18480.10    18828.28    150.30 o
   4   1   7      358.62      355.35     13.30 o
   5   1   7       19.90       29.76     16.01 o
   6   1   7      596.31      616.03     33.23 o
   7   1   7     2211.90     2216.16     57.83 o
   8   1   7       32.82       16.86     30.00 o
   9   1   7        0.44       -3.45     48.22 o
  10   1   7        1.07      -19.91     33.54 o
 -10   2   7      114.40      173.07     66.93 o
  -9   2   7      108.45       81.98     49.85 o
  -8   2   7       87.28       47.12     43.92 o
  -7   2   7     1133.89     1101.51     42.38 o
  -6   2   7     4272.74     4172.09     86.66 o
  -5   2   7       55.23       63.03     17.50 o
  -4   2   7     3601.33     3504.62     52.56 o
  -3   2   7     9462.43     9177.62     98.77 o
  -2   2   7    10797.75    10360.68    121.74 o
  -1   2   7      188.34      188.94     15.65 o
   0   2   7     9254.11     9301.87     99.39 o
   1   2   7    10017.72    10214.32    117.94 o
   2   2   7     1238.90     1181.10     25.05 o
   3   2   7        0.78        5.67      8.76 o
   4   2   7     2432.38     2315.55     30.07 o
   5   2   7     2985.06     2895.71     46.35 o
   6   2   7      977.32      923.21     38.76 o
   7   2   7        8.15       19.59     26.30 o
   8   2   7      373.77      342.96     35.51 o
   9   2   7      188.95      219.75     34.36 o
  10   2   7       24.63       44.74     35.08 o
 -10   3   7       33.95      -50.62     51.62 o
  -9   3   7      424.06      481.50     95.14 o
  -8   3   7      899.08      962.50     66.31 o
  -7   3   7        0.47      -23.04     23.04 o
  -6   3   7     1196.23     1128.98     43.27 o
  -5   3   7     2330.36     2142.17     43.56 o
  -4   3   7     5059.02     4889.46     75.61 o
  -3   3   7       12.43        0.36     13.27 o
  -2   3   7     2885.96     2839.57     44.01 o
  -1   3   7     7039.52     7015.37     78.17 o
   0   3   7    15645.43    15853.41    135.82 o
   1   3   7      373.08      385.40     23.09 o
   2   3   7     9371.89     9219.69     81.32 o
   3   3   7     6225.81     6329.79     54.43 o
   4   3   7     2933.83     2841.84     32.67 o
   5   3   7       34.90       -0.58     15.98 o
   6   3   7     1679.73     1526.89     47.08 o
   7   3   7      695.83      745.81     47.30 o
   8   3   7       54.91       46.12     27.99 o
   9   3   7        0.35      -12.01     30.74 o
  10   3   7       52.89       36.81     35.90 o
 -10   4   7      238.35      183.72     69.35 o
  -9   4   7       12.24      -19.30     62.91 o
  -8   4   7      376.12      349.89     41.66 o
  -7   4   7       13.51      -14.61     20.56 o
  -6   4   7     5178.86     5179.14     74.27 o
  -5   4   7      366.47      363.49     23.97 o
  -4   4   7     7708.26     7523.36     89.44 o
  -3   4   7      459.72      418.67     21.02 o
  -2   4   7    16279.23    15835.20    153.70 o
  -1   4   7      226.48      213.88     20.13 o
   0   4   7    17474.67    17532.79    137.05 o
   1   4   7      248.48      294.32     20.53 o
   2   4   7    11013.30    11046.75     88.85 o
   3   4   7      131.71      141.12     11.45 o
   4   4   7     4209.42     4052.80     48.61 o
   5   4   7        5.88       -3.80     14.87 o
   6   4   7     1492.06     1463.71     42.52 o
   7   4   7      102.61       97.69     26.93 o
   8   4   7      466.99      442.85     36.11 o
   9   4   7       20.37       54.81     32.63 o
  -9   5   7        6.80       16.24     50.11 o
  -8   5   7      671.70      718.92     49.04 o
  -7   5   7      155.72      149.46     22.61 o
  -6   5   7      599.83      594.30     29.62 o
  -5   5   7       77.49       89.78     20.29 o
  -4   5   7     6173.94     6057.08    102.94 o
  -3   5   7        8.57       20.49     19.57 o
  -2   5   7     6368.15     6131.18     74.01 o
  -1   5   7     1479.15     1381.33     29.05 o
   0   5   7     9062.99     8918.98     75.49 o
   1   5   7      770.31      730.63     20.08 o
   2   5   7     7602.31     7633.07     73.56 o
   3   5   7        9.56        9.85      9.95 o
   4   5   7     2615.18     2563.38     38.98 o
   5   5   7       89.08       58.75     20.89 o
   6   5   7     1145.73     1154.13     39.01 o
   7   5   7       22.61       28.72     26.44 o
   8   5   7      152.11      135.16     34.37 o
   9   5   7        4.51       10.31     36.76 o
  -9   6   7       50.16      110.64     52.09 o
  -8   6   7      433.53      371.00     38.27 o
  -7   6   7      683.57      763.44     32.50 o
  -6   6   7     1539.69     1564.06     40.03 o
  -5   6   7      200.41      225.03     21.45 o
  -4   6   7     3408.04     3219.56     63.47 o
  -3   6   7     2208.86     2260.34     39.86 o
  -2   6   7     5981.93     6023.34     68.79 o
  -1   6   7        2.70       -2.94     11.74 o
   0   6   7     8058.11     7854.55     76.03 o
   1   6   7     3791.57     3608.67     40.18 o
   2   6   7     8157.06     7988.02     66.44 o
   3   6   7       63.99       68.05     11.08 o
   4   6   7     4224.62     4141.50     47.87 o
   5   6   7      927.60      873.26     34.11 o
   6   6   7      951.06      914.43     43.86 o
   7   6   7       81.51       50.23     32.09 o
   8   6   7      180.84      230.95     49.53 o
   9   6   7       30.50       30.51     43.47 o
  -9   7   7      246.91      316.36     90.69 o
  -8   7   7      181.32      264.79     55.15 o
  -7   7   7       85.71       89.40     31.74 o
  -6   7   7       92.87      102.28     21.82 o
  -5   7   7     2498.80     2530.14     46.59 o
  -4   7   7     1592.57     1603.63     36.83 o
  -3   7   7      220.10      243.16     19.32 o
  -2   7   7     2325.15     2239.44     51.82 o
  -1   7   7     6445.15     6416.08     71.63 o
   0   7   7     1534.08     1612.85     29.16 o
   1   7   7       11.40       14.06     10.48 o
   2   7   7      811.94      818.89     25.85 o
   3   7   7     5077.00     4950.26     57.39 o
   4   7   7      647.41      667.79     27.05 o
   5   7   7      101.41       85.73     22.46 o
   6   7   7      202.51      251.60     33.70 o
   7   7   7      358.80      354.94     39.32 o
   8   7   7       99.84       63.13     37.19 o
   9   7   7       15.38       12.24     40.08 o
  -8   8   7      105.24      102.05     42.81 o
  -7   8   7      706.23      853.85     51.93 o
  -6   8   7       13.31       21.73     23.84 o
  -5   8   7      338.07      415.84     28.22 o
  -4   8   7      483.00      433.03     24.17 o
  -3   8   7     7389.29     7383.80     83.68 o
  -2   8   7      857.88      837.53     28.98 o
  -1   8   7       28.50       16.76     14.86 o
   0   8   7      854.40      870.42     29.79 o
   1   8   7     6373.43     6071.12     64.28 o
   2   8   7     1052.11     1089.43     34.41 o
   3   8   7       25.83       22.86     15.26 o
   4   8   7      476.48      467.01     25.45 o
   5   8   7     1371.98     1411.23     42.51 o
   6   8   7      134.67      119.07     54.71 o
   7   8   7        5.84       24.80     33.81 o
   8   8   7       15.69       -0.89     37.06 o
  -8   9   7       14.73       74.96     42.83 o
  -7   9   7       14.16       29.51     36.95 o
  -6   9   7       34.37       -2.44     29.63 o
  -5   9   7     2417.62     2466.92     55.29 o
  -4   9   7       17.65      -15.88     21.75 o
  -3   9   7       63.65       78.83     20.73 o
  -2   9   7       37.45       45.64     22.90 o
  -1   9   7     6973.37     6830.42     87.26 o
   0   9   7       81.89       60.19     16.12 o
   1   9   7      457.53      455.66     21.85 o
   2   9   7       95.53      101.68     18.09 o
   3   9   7     4727.19     4588.10     61.31 o
   4   9   7       36.71       37.00     22.93 o
   5   9   7       23.60        7.97     24.05 o
   6   9   7       40.97       10.12     31.38 o
   7   9   7      498.23      460.54     45.34 o
   8   9   7        2.39      -37.13     37.13 o
  -8  10   7       10.49       49.49     75.10 o
  -7  10   7      392.56      379.29     49.00 o
  -6  10   7       66.52       77.35     27.51 o
  -5  10   7      110.51      197.91     29.59 o
  -4  10   7       80.96       79.69     28.84 o
  -3  10   7     2976.41     2914.45     67.22 o
  -2  10   7      119.34      181.89     27.42 o
  -1  10   7        1.30       17.80     22.47 o
   0  10   7      136.58      126.81     48.41 o
   1  10   7     2811.88     2726.55     45.74 o
   2  10   7      115.86      140.75     19.89 o
   3  10   7        4.58        4.36     20.50 o
   4  10   7      212.94      241.76     29.79 o
   5  10   7      773.00      760.85     40.92 o
   6  10   7        0.51      -33.39     39.88 o
   7  10   7        1.91       24.52     42.85 o
  -7  11   7        2.10        9.75     52.23 o
  -6  11   7       46.34       44.35     43.38 o
  -5  11   7      917.51      927.67     54.40 o
  -4  11   7      848.64      920.47     45.55 o
  -3  11   7       12.09        1.87     46.90 o
  -2  11   7      517.08      470.71     41.12 o
  -1  11   7     1630.74     1489.16     58.67 o
   0  11   7      638.87      740.26     50.08 o
   1  11   7        2.23        7.16     27.76 o
   2  11   7      649.23      622.88     36.09 o
   3  11   7     1514.34     1511.63     50.40 o
   4  11   7      158.44      203.20     31.25 o
   5  11   7       15.68       34.62     30.46 o
   6  11   7      153.84      179.24     44.72 o
   7  11   7      244.16      296.19     51.98 o
  -6  12   7      289.01      306.29     56.97 o
  -5  12   7        0.53      -14.66     37.02 o
  -4  12   7      159.58      172.11     38.04 o
  -3  12   7      125.35       44.56     34.92 o
  -2  12   7      718.87      752.75     60.28 o
  -1  12   7       38.53       15.01     48.48 o
   0  12   7      732.81      717.81     46.77 o
   1  12   7      294.72      242.87     35.94 o
   2  12   7      548.72      562.08     49.66 o
   3  12   7       14.53      -26.06     26.06 o
   4  12   7      432.84      492.12     45.86 o
   5  12   7      121.61      106.33     39.17 o
   6  12   7       62.89      182.74     60.60 o
  -5  13   7       38.66       83.18     49.82 o
  -4  13   7      412.03      440.04     49.15 o
  -3  13   7       59.38       55.22     44.84 o
  -2  13   7      376.56      347.85     48.63 o
  -1  13   7      144.79      117.36     36.54 o
   0  13   7      540.38      580.13     45.72 o
   1  13   7        0.48       -3.78     30.96 o
   2  13   7      468.27      494.02     44.93 o
   3  13   7       32.12        7.05     35.97 o
   4  13   7      259.24      275.20     43.31 o
   5  13   7       48.49       32.46     38.80 o
  -4  14   7      140.59      118.90     82.28 o
  -3  14   7       81.85      124.20     54.61 o
  -2  14   7      585.93      655.52     78.80 o
  -1  14   7        1.91       53.62     40.70 o
   0  14   7      297.67      293.71     43.32 o
   1  14   7       24.49       47.75     36.06 o
   2  14   7      248.08      265.28     41.07 o
   3  14   7       37.64       23.87     73.31 o
   4  14   7      141.09      103.90     40.80 o
  -3  15   7       22.13      142.65     81.29 o
  -2  15   7      102.49      234.83     87.10 o
  -1  15   7       73.29      112.59     81.04 o
   0  15   7      200.64      174.47     52.68 o
   1  15   7        0.04      -50.36     50.36 o
   2  15   7       66.47       19.95     48.33 o
   3  15   7       76.06      165.54     79.06 o
 -10   0   8        1.60       43.30     79.18 o
  -8   0   8     1090.54      838.72     90.94 o
  -6   0   8      114.20      194.12     39.48 o
  -4   0   8    15108.32    14518.19    238.26 o
  -2   0   8      137.49      183.23     30.01 o
   0   0   8    24958.82    23918.98    805.31 o
   2   0   8      640.24      688.87     29.49 o
   4   0   8     8509.36     8385.69    195.38 o
   6   0   8       51.12       -2.56     33.82 o
   8   0   8      948.87      953.05     66.98 o
 -10   1   8      340.50      364.61     84.69 o
  -9   1   8        3.36       -8.90     46.03 o
  -8   1   8      135.33      175.95     46.30 o
  -7   1   8       59.55       50.33     25.83 o
  -6   1   8     5961.64     5701.87     91.39 o
  -5   1   8     1325.69     1421.36     44.67 o
  -4   1   8      814.58      878.97     28.18 o
  -3   1   8      318.70      284.05     17.98 o
  -2   1   8    19266.03    19364.94    164.20 o
  -1   1   8     1375.76     1391.19     26.73 o
   0   1   8     2647.85     2435.85     50.05 o
   1   1   8     3886.45     4128.42     51.72 o
   2   1   8    20651.73    20866.77    177.02 o
   3   1   8      167.12      179.55     13.68 o
   4   1   8       89.24       96.55     11.72 o
   5   1   8      169.75      155.91     22.40 o
   6   1   8     3221.93     3242.15     66.76 o
   7   1   8       83.21      106.14     29.79 o
   8   1   8        0.97       24.05     30.90 o
   9   1   8       16.29      -36.93     36.93 o
  -9   2   8       34.17       24.17     49.74 o
  -8   2   8      621.22      670.48     47.37 o
  -7   2   8     1146.43     1229.90     46.16 o
  -6   2   8        7.38        2.06     22.65 o
  -5   2   8     3054.37     2904.14     60.56 o
  -4   2   8     6715.05     6386.41     98.25 o
  -3   2   8     2602.30     2579.73     73.97 o
  -2   2   8       68.01      146.15     15.37 o
  -1   2   8     1015.97      981.78     23.43 o
   0   2   8    14816.05    14542.50    200.53 o
   1   2   8     5703.19     5432.66     59.99 o
   2   2   8       11.68        2.78     11.86 o
   3   2   8     2712.01     2635.10     32.26 o
   4   2   8     5007.63     5017.92     69.96 o
   5   2   8     1708.01     1656.31     37.44 o
   6   2   8       26.01       22.67     24.60 o
   7   2   8      530.30      468.36     36.36 o
   8   2   8      462.39      489.52     40.11 o
   9   2   8       15.44       -0.82     31.87 o
  -9   3   8      247.72      290.62     57.80 o
  -8   3   8       17.73       39.63     34.37 o
  -7   3   8       51.91       53.96     25.95 o
  -6   3   8      721.06      670.72     35.86 o
  -5   3   8     2926.23     2849.49     51.67 o
  -4   3   8      286.52      298.85     21.50 o
  -3   3   8     5455.50     5309.70    136.49 o
  -2   3   8     8164.05     7840.99     88.64 o
  -1   3   8    10701.31    10857.12    100.59 o
   0   3   8      239.09      259.27     15.04 o
   1   3   8    10678.30    10685.89    110.64 o
   2   3   8     5048.23     5152.86     54.84 o
   3   3   8      818.09      868.04     19.95 o
   4   3   8       34.00       18.21     12.84 o
   5   3   8     1966.45     1789.83     62.51 o
   6   3   8      781.42      852.17     64.40 o
   7   3   8      377.35      450.77     36.75 o
   8   3   8       13.70       16.27     28.65 o
   9   3   8      135.75       64.32     33.06 o
  -9   4   8      147.98      195.51     85.99 o
  -8   4   8       55.56       66.19     47.77 o
  -7   4   8     2820.86     2919.55     66.87 o
  -6   4   8       49.27       42.66     17.40 o
  -5   4   8     1869.81     1588.22     98.48 o
  -4   4   8       15.71        8.18     17.30 o
  -3   4   8     7033.78     6904.29     83.93 o
  -2   4   8       90.22       85.94     16.17 o
  -1   4   8     6463.54     6383.54     76.44 o
   0   4   8       17.59       56.54     12.23 o
   1   4   8    12720.11    12694.77    107.97 o
   2   4   8        1.04        7.16     10.46 o
   3   4   8     2919.44     2895.40     34.94 o
   4   4   8      735.81      806.27     21.87 o
   5   4   8     2023.57     1982.00     48.51 o
   6   4   8        2.33        5.08     22.58 o
   7   4   8      799.08      754.00     37.74 o
   8   4   8       18.70       34.61     29.10 o
   9   4   8      111.56      184.61     35.43 o
  -9   5   8      240.90      238.96     90.01 o
  -8   5   8       29.22       70.91     56.60 o
  -7   5   8      882.08      807.56     49.01 o
  -6   5   8       56.70       74.19     23.10 o
  -5   5   8     3355.06     3397.14     58.49 o
  -4   5   8      216.98      211.94     22.08 o
  -3   5   8     3763.03     3527.96     75.97 o
  -2   5   8      481.10      511.50     30.55 o
  -1   5   8     4918.97     4842.25     59.01 o
   0   5   8      197.59      176.72     12.87 o
   1   5   8     8556.08     8405.89     73.13 o
   2   5   8      195.21      176.80     13.47 o
   3   5   8     3713.67     3616.35     40.56 o
   4   5   8      112.45       95.48     15.69 o
   5   5   8     2194.19     2215.81     40.65 o
   6   5   8       62.45       67.11     24.96 o
   7   5   8      255.72      248.54     31.20 o
   8   5   8       13.51      -37.13     39.84 o
   9   5   8      143.46      207.98     43.06 o
  -9   6   8       93.32       64.75     54.49 o
  -8   6   8      191.81      235.62     41.39 o
  -7   6   8     1003.00     1129.03     52.49 o
  -6   6   8      113.52      155.62     23.38 o
  -5   6   8     1029.22      966.11     49.73 o
  -4   6   8     2346.10     2368.88     44.16 o
  -3   6   8     9222.25     9176.91    103.37 o
  -2   6   8       17.99        5.22     14.15 o
  -1   6   8     4051.63     4087.98     54.39 o
   0   6   8     3361.23     3301.05     43.67 o
   1   6   8     3768.39     3768.95     42.88 o
   2   6   8        3.03        0.10     11.37 o
   3   6   8     2594.54     2523.68     31.88 o
   4   6   8     1166.27     1106.37     27.07 o
   5   6   8     1707.13     1698.00     40.60 o
   6   6   8        3.36      -28.12     28.12 o
   7   6   8       92.74       98.02     34.43 o
   8   6   8       95.96       42.28     36.58 o
   9   6   8       91.63      109.63     42.23 o
  -8   7   8       10.36        8.76     46.89 o
  -7   7   8      605.04      583.61     31.91 o
  -6   7   8     1275.45     1410.37     40.41 o
  -5   7   8      339.94      303.51     24.76 o
  -4   7   8      641.91      695.52     27.76 o
  -3   7   8     2124.76     1920.95     50.43 o
  -2   7   8     4563.90     4530.77     60.04 o
  -1   7   8     1738.94     1687.26     39.39 o
   0   7   8       76.89       86.89     15.58 o
   1   7   8      986.51      994.60     25.89 o
   2   7   8     5620.79     5416.09     52.65 o
   3   7   8     1838.59     1845.83     43.11 o
   4   7   8       25.94       37.92     19.02 o
   5   7   8      703.38      728.96     40.09 o
   6   7   8      569.94      588.66     41.73 o
   7   7   8      130.52      133.18     36.05 o
   8   7   8        7.67        7.13     37.22 o
  -8   8   8      509.57      527.94     51.51 o
  -7   8   8      100.01      132.39     32.82 o
  -6   8   8       83.90       60.07     26.33 o
  -5   8   8      100.35       89.69     24.06 o
  -4   8   8     2605.72     2560.99     47.33 o
  -3   8   8      905.74      868.16     29.53 o
  -2   8   8        9.02       34.81     13.25 o
  -1   8   8     1241.18     1229.98     31.82 o
   0   8   8     3938.32     3916.07     61.74 o
   1   8   8      918.62      914.25     26.07 o
   2   8   8        6.48       10.71     14.25 o
   3   8   8       35.94        4.85     21.10 o
   4   8   8     3123.38     3057.49     52.57 o
   5   8   8      135.07      133.91     31.89 o
   6   8   8       42.52       34.57     31.69 o
   7   8   8        2.92      -34.22     34.22 o
   8   8   8      246.77      254.28     44.58 o
  -8   9   8       46.80       70.93     43.93 o
  -7   9   8       33.27       29.63     40.34 o
  -6   9   8      892.04     1007.25     42.60 o
  -5   9   8       88.63      110.11     26.28 o
  -4   9   8      258.30      297.31     27.76 o
  -3   9   8       37.15        4.36     15.13 o
  -2   9   8     6323.99     6316.77     99.19 o
  -1   9   8       78.46       69.13     20.25 o
   0   9   8      124.54       81.54     19.91 o
   1   9   8        2.83      -15.60     15.60 o
   2   9   8     3446.39     3347.79     51.46 o
   3   9   8        0.57      -15.57     18.46 o
   4   9   8        8.18       -2.68     23.04 o
   5   9   8        2.93      -21.71     29.09 o
   6   9   8      705.27      779.08     55.25 o
   7   9   8        2.92      -18.71     36.28 o
   8   9   8        0.45       -3.76     41.83 o
  -7  10   8       48.42      124.27     41.93 o
  -6  10   8        0.80      -16.20     27.60 o
  -5  10   8        0.82       15.00     26.07 o
  -4  10   8     1476.70     1459.32     75.57 o
  -3  10   8      166.00      221.33     31.08 o
  -2  10   8        1.13       -9.19     25.58 o
  -1  10   8      335.62      346.66     30.87 o
   0  10   8     2787.01     2659.86     61.48 o
   1  10   8      106.68       74.22     23.79 o
   2  10   8        0.61       16.50     17.84 o
   3  10   8      178.28      200.42     22.88 o
   4  10   8     1224.85     1316.91     48.43 o
   5  10   8        2.88      -28.76     36.02 o
   6  10   8       10.75      -19.51     42.22 o
   7  10   8       53.91       88.79     46.46 o
  -7  11   8       22.56       70.65     78.07 o
  -6  11   8      497.29      485.15     43.46 o
  -5  11   8      342.37      401.69     40.38 o
  -4  11   8       21.96       13.00     34.97 o
  -3  11   8      177.92      190.55     33.51 o
  -2  11   8     1162.69     1140.75     48.29 o
  -1  11   8     1003.03     1052.39     52.55 o
   0  11   8       64.54       45.76     30.97 o
   1  11   8      327.34      269.42     35.66 o
   2  11   8     1218.40     1209.79     53.52 o
   3  11   8      498.75      502.80     42.75 o
   4  11   8       53.37       53.27     28.93 o
   5  11   8      216.09      251.42     45.38 o
   6  11   8      233.63      199.90     63.44 o
  -6  12   8        5.36       36.23     50.91 o
  -5  12   8       99.32       76.47     44.47 o
  -4  12   8      232.08      228.15     41.43 o
  -3  12   8      834.02      968.91     55.58 o
  -2  12   8        4.39       -4.49     32.19 o
  -1  12   8      665.83      777.66     53.00 o
   0  12   8      545.83      535.32     44.30 o
   1  12   8      452.70      450.36     43.07 o
   2  12   8        1.39       -1.79     45.88 o
   3  12   8      378.96      393.68     44.01 o
   4  12   8      138.69      152.24     83.15 o
   5  12   8       89.06       25.81     94.46 o
   6  12   8       15.59        0.31     44.38 o
  -5  13   8      265.83      384.28     93.29 o
  -4  13   8       18.90        7.85     48.93 o
  -3  13   8      183.67      177.74     43.01 o
  -2  13   8       14.26       55.48     37.65 o
  -1  13   8      632.35      670.14     50.99 o
   0  13   8       46.92       58.97     37.10 o
   1  13   8      403.04      397.39     44.54 o
   2  13   8       26.76        2.83     34.56 o
   3  13   8      302.98      276.82     54.32 o
   4  13   8       37.31       -3.12     39.07 o
   5  13   8      237.09      338.50     61.30 o
  -4  14   8       15.17      -35.01     77.08 o
  -3  14   8      401.99      409.77     91.18 o
  -2  14   8        4.39      -69.53     69.53 o
  -1  14   8      231.47      138.63     42.28 o
   0  14   8        7.59       14.00     36.55 o
   1  14   8      320.41      352.09     46.08 o
   2  14   8        0.69      -27.29     40.20 o
   3  14   8      167.73      149.95     78.32 o
  -1  15   8      141.92      131.77     84.38 o
   0  15   8        1.27      -45.78     72.01 o
   1  15   8      135.03       86.24     79.18 o
  -9   0   9      588.86      503.06     92.05 o
  -7   0   9       42.62       79.28     38.52 o
  -5   0   9     9552.87     9396.94    243.61 o
  -3   0   9      188.39      144.63     32.39 o
  -1   0   9    17582.99    17178.30    211.98 o
   1   0   9      622.02      595.46     32.95 o
   3   0   9    15821.06    15962.10    243.62 o
   5   0   9       36.93       11.89     26.37 o
   7   0   9     1889.81     1781.42     79.98 o
   9   0   9       28.19       56.03     52.92 o
  -9   1   9       53.36       77.85     72.13 o
  -8   1   9       46.64       20.33     33.98 o
  -7   1   9     1063.95      955.36     43.59 o
  -6   1   9      856.20      811.79     39.05 o
  -5   1   9     1532.66     1550.14     76.43 o
  -4   1   9      836.36      824.55     35.45 o
  -3   1   9    12538.37    12147.38    127.40 o
  -2   1   9      763.70      771.09     26.24 o
  -1   1   9     1232.86     1270.30     37.12 o
   0   1   9      726.12      772.39     23.04 o
   1   1   9    16583.74    16533.85    146.12 o
   2   1   9     1151.53     1093.19     27.80 o
   3   1   9       15.52       28.30     12.85 o
   4   1   9      331.85      318.77     18.88 o
   5   1   9     2076.48     2099.50     42.71 o
   6   1   9      217.28      211.10     22.91 o
   7   1   9        1.66      -18.98     27.68 o
   8   1   9       81.90       57.30     33.19 o
   9   1   9      210.62      247.23     41.44 o
  -9   2   9      475.70      473.31     63.30 o
  -8   2   9      177.07      201.07     39.36 o
  -7   2   9       33.62       83.12     31.88 o
  -6   2   9      182.84      139.38     26.67 o
  -5   2   9     4577.34     4248.13     92.83 o
  -4   2   9     2430.80     2314.46     53.96 o
  -3   2   9       13.16        5.72     16.10 o
  -2   2   9     1475.51     1470.98     34.13 o
  -1   2   9    13084.04    12860.55    147.05 o
   0   2   9     6765.00     6656.15     90.57 o
   1   2   9      163.86      147.69     14.21 o
   2   2   9     4113.37     4179.35     66.60 o
   3   2   9     8188.71     8255.15     74.64 o
   4   2   9      985.25     1033.32     24.63 o
   5   2   9       18.16       36.23     18.11 o
   6   2   9      489.81      487.73     27.88 o
   7   2   9      898.91      910.46     43.88 o
   8   2   9       65.19       83.45     33.46 o
   9   2   9        7.17       30.54     32.65 o
  -9   3   9       16.90      -31.13     48.86 o
  -8   3   9      177.81      163.64     40.54 o
  -7   3   9      583.96      519.89     36.10 o
  -6   3   9     2365.94     2506.70     61.27 o
  -5   3   9       85.70       62.35     23.94 o
  -4   3   9     4657.16     4302.62     64.52 o
  -3   3   9     2475.81     2337.48     51.86 o
  -2   3   9     5896.47     5578.62     71.99 o
  -1   3   9       46.83       45.35     15.25 o
   0   3   9     6387.12     6434.90     69.65 o
   1   3   9     2386.88     2505.08     39.41 o
   2   3   9     6019.29     5787.56     66.51 o
   3   3   9       38.35       22.23     11.78 o
   4   3   9     2203.29     2170.91     40.48 o
   5   3   9     1077.72     1126.36     33.72 o
   6   3   9     1001.41      982.36     38.36 o
   7   3   9        0.94       33.77     29.27 o
   8   3   9      359.55      381.50     35.46 o
   9   3   9       42.27        3.45     33.65 o
  -9   4   9       15.14       44.38     55.06 o
  -8   4   9      662.39      672.36     60.12 o
  -7   4   9       66.98       26.52     27.71 o
  -6   4   9      569.09      535.82     38.98 o
  -5   4   9      371.73      325.26     24.48 o
  -4   4   9     4253.19     4135.78    180.29 o
  -3   4   9      421.94      447.04     23.88 o
  -2   4   9     3697.31     3524.50     55.00 o
  -1   4   9     1764.38     1676.35     37.03 o
   0   4   9    10408.54    10138.43     98.30 o
   1   4   9      345.10      381.35     18.89 o
   2   4   9     3452.38     3397.43     44.29 o
   3   4   9      438.53      486.45     18.70 o
   4   4   9     2744.06     2730.61     39.24 o
   5   4   9        0.99       12.57     18.90 o
   6   4   9      933.99      962.56     50.43 o
   7   4   9       22.05        4.47     26.70 o
   8   4   9      171.30      211.81     34.44 o
   9   4   9        8.77       16.34     35.00 o
  -9   5   9        2.59      -27.79     50.67 o
  -8   5   9      366.43      328.86     46.27 o
  -7   5   9        1.53       -5.17     27.88 o
  -6   5   9     1502.11     1597.52     69.90 o
  -5   5   9      431.32      428.16     29.38 o
  -4   5   9     2603.28     2483.66     49.74 o
  -3   5   9      271.71      320.10     23.28 o
  -2   5   9     7946.92     7672.27     92.03 o
  -1   5   9       19.97       30.69     16.04 o
   0   5   9     7466.48     7494.16     81.48 o
   1   5   9      564.37      541.78     18.72 o
   2   5   9     3983.68     3859.34     42.74 o
   3   5   9      213.31      234.12     15.37 o
   4   5   9     3223.66     3147.39     40.25 o
   5   5   9        3.33       -1.37     18.08 o
   6   5   9      886.31      875.30     38.54 o
   7   5   9        5.94      -12.51     26.73 o
   8   5   9      238.54      280.82     42.07 o
   9   5   9       15.96       17.13     40.09 o
  -8   6   9      505.91      447.44     48.22 o
  -7   6   9       31.08       21.76     26.24 o
  -6   6   9      700.67      617.80     31.41 o
  -5   6   9     1087.91     1202.90     35.99 o
  -4   6   9     3160.30     3142.10     52.86 o
  -3   6   9      288.87      313.09     22.12 o
  -2   6   9      732.28      704.07     26.61 o
  -1   6   9      728.16      700.26     25.40 o
   0   6   9     1885.34     1867.40     52.18 o
   1   6   9      163.23      164.29     14.15 o
   2   6   9      841.68      894.54     23.88 o
   3   6   9     1880.76     1807.80     30.68 o
   4   6   9     1817.56     1800.14     36.95 o
   5   6   9        5.11        2.39     15.87 o
   6   6   9      421.78      455.26     40.95 o
   7   6   9      182.83      174.23     36.88 o
   8   6   9       99.82       52.94     38.91 o
  -8   7   9      219.00      197.65     54.91 o
  -7   7   9      470.86      509.24     32.60 o
  -6   7   9      353.21      351.90     28.00 o
  -5   7   9      227.68      253.39     24.66 o
  -4   7   9      558.11      532.54     27.33 o
  -3   7   9     3934.46     3781.75     57.21 o
  -2   7   9     2581.47     2483.33     45.06 o
  -1   7   9       61.43       50.71     16.89 o
   0   7   9     2214.23     2113.46     39.93 o
   1   7   9     3341.13     3228.91     44.89 o
   2   7   9     1411.21     1353.61     27.13 o
   3   7   9       28.01       27.06     15.30 o
   4   7   9      673.42      694.94     29.90 o
   5   7   9     1161.17     1192.42     42.77 o
   6   7   9      197.53      186.27     35.19 o
   7   7   9        4.32       53.64     36.35 o
   8   7   9       44.98       77.87     40.18 o
  -8   8   9       62.43       58.44     54.10 o
  -7   8   9       29.98        6.11     27.80 o
  -6   8   9       38.72       52.68     27.10 o
  -5   8   9     1436.64     1518.37     41.69 o
  -4   8   9       48.92       14.28     20.34 o
  -3   8   9      147.89      186.63     21.71 o
  -2   8   9      296.53      231.41     21.85 o
  -1   8   9     6774.77     6552.99     78.11 o
   0   8   9      315.12      340.63     25.17 o
   1   8   9       56.87       37.76     18.54 o
   2   8   9       30.51       17.83     14.34 o
   3   8   9     3121.59     2924.17     66.61 o
   4   8   9      107.85      137.76     22.65 o
   5   8   9       26.04       -6.58     30.34 o
   6   8   9        3.73      -21.46     32.17 o
   7   8   9      434.07      414.16     44.88 o
   8   8   9       30.16       11.26     41.02 o
  -7   9   9      571.96      665.25     44.83 o
  -6   9   9       16.79       14.30     26.75 o
  -5   9   9       25.79       43.01     26.80 o
  -4   9   9      158.14       89.58     25.55 o
  -3   9   9     2935.58     2762.34     56.94 o
  -2   9   9        5.42       16.43     21.79 o
  -1   9   9       18.95       42.23     21.10 o
   0   9   9        0.76      -19.39     19.39 o
   1   9   9     3999.59     4000.72     67.63 o
   2   9   9       51.17       42.03     19.80 o
   3   9   9       94.76      115.07     27.02 o
   4   9   9        9.63      -12.29     23.05 o
   5   9   9     1114.52     1164.58     52.20 o
   6   9   9       11.64       37.07     35.03 o
   7   9   9        3.48        9.73     39.22 o
  -7  10   9        1.34      -45.60     45.60 o
  -6  10   9        1.63       -9.16     29.28 o
  -5  10   9     1161.77     1241.52     52.94 o
  -4  10   9      117.54      119.15     32.46 o
  -3  10   9       33.20       43.19     29.06 o
  -2  10   9      107.72      132.18     29.17 o
  -1  10   9     3415.98     3450.27     82.34 o
   0  10   9      167.00      159.76     23.92 o
   1  10   9       33.20       41.50     22.15 o
   2  10   9       88.72      108.61     24.07 o
   3  10   9     1844.62     1915.24     50.07 o
   4  10   9       20.66       26.80     25.01 o
   5  10   9        1.43      -16.11     35.85 o
   6  10   9      173.07      190.32     40.15 o
   7  10   9      222.41      163.54     44.28 o
  -6  11   9      147.32      227.81     45.94 o
  -5  11   9        3.12      -32.12     32.12 o
  -4  11   9       18.80       16.76     32.22 o
  -3  11   9      620.66      637.30     45.25 o
  -2  11   9      961.81      961.96     46.04 o
  -1  11   9       92.42       89.77     29.97 o
   0  11   9      427.65      464.22     58.82 o
   1  11   9      818.53      889.52     50.63 o
   2  11   9      226.93      245.72     38.13 o
   3  11   9        3.89      -27.37     27.37 o
   4  11   9      189.76      148.47     33.16 o
   5  11   9      296.42      171.46     42.24 o
   6  11   9        9.39      -41.43     41.43 o
  -5  12   9      256.83      184.01     49.76 o
  -4  12   9      451.00      492.88     54.06 o
  -3  12   9       15.30      -34.87     34.87 o
  -2  12   9      265.98      277.02     62.78 o
  -1  12   9      508.43      473.76     46.93 o
   0  12   9      429.69      504.07     45.22 o
   1  12   9        1.58      -13.50     33.12 o
   2  12   9      349.81      336.93     41.18 o
   3  12   9      162.96      212.21     50.06 o
   4  12   9      202.22      262.74     44.52 o
   5  12   9        4.83       18.80     55.34 o
  -4  13   9      110.54       70.52     78.07 o
  -3  13   9        3.84      -14.60     70.40 o
  -2  13   9      506.51      650.10     54.85 o
  -1  13   9        7.08        5.29     38.36 o
   0  13   9      354.77      413.47     69.61 o
   1  13   9       17.07       -0.67     43.58 o
   2  13   9      320.49      300.00     43.00 o
   3  13   9        9.58       57.26     49.48 o
   4  13   9      206.66      216.96     54.98 o
  -3  14   9       20.70       82.40     82.89 o
  -2  14   9      220.24      194.99     85.49 o
  -1  14   9        9.99       44.66     74.36 o
   0  14   9      333.60      427.00     60.67 o
   1  14   9        0.24       35.28     49.37 o
   2  14   9      165.90      123.62    100.77 o
   3  14   9        5.77      -63.96     78.19 o
  -8   0  10       24.01       57.28     47.76 o
  -6   0  10     2790.17     2682.87     91.32 o
  -4   0  10     1007.67      988.86     54.78 o
  -2   0  10    15145.26    15039.74    396.84 o
   0   0  10     1134.47     1063.17     50.57 o
   2   0  10    17699.21    17613.63    249.30 o
   4   0  10      406.08      424.01     34.66 o
   6   0  10     2163.81     2246.02     69.05 o
   8   0  10        0.37       12.06     60.62 o
  -9   1  10       13.65        8.95     62.36 o
  -8   1  10      611.78      626.94     44.56 o
  -7   1  10      101.31       64.45     29.75 o
  -6   1  10      247.82      302.09     33.43 o
  -5   1  10      184.91      165.79     27.43 o
  -4   1  10     9294.13     8770.30    151.33 o
  -3   1  10     2139.32     1913.84     49.82 o
  -2   1  10       76.74      107.92     25.28 o
  -1   1  10      349.90      395.16     19.61 o
   0   1  10     9440.20     9208.06    106.55 o
   1   1  10     1592.22     1501.42     32.54 o
   2   1  10        9.70        3.83     22.90 o
   3   1  10      908.85      911.51     24.49 o
   4   1  10     4207.05     4234.93     60.48 o
   5   1  10      348.50      323.70     24.78 o
   6   1  10        0.50      -21.56     21.56 o
   7   1  10       14.49       29.69     29.47 o
   8   1  10      465.41      496.62     42.70 o
   9   1  10        6.42      -32.50     36.42 o
  -9   2  10      146.45      160.91     59.93 o
  -8   2  10       41.99       96.85     42.73 o
  -7   2  10       64.67       72.36     29.38 o
  -6   2  10     2080.36     2049.93     58.84 o
  -5   2  10     1633.02     1644.95     57.41 o
  -4   2  10      300.52      334.99     29.43 o
  -3   2  10     1696.70     1679.45     49.00 o
  -2   2  10     9572.26     9226.54    104.90 o
  -1   2  10     1901.70     1782.49     40.60 o
   0   2  10      212.59      169.08     16.52 o
   1   2  10     1773.97     1748.36     38.19 o
   2   2  10    10108.31    10256.74    102.80 o
   3   2  10     2009.05     1979.38     33.56 o
   4   2  10       61.69       65.05     18.32 o
   5   2  10      935.26     1003.80     41.86 o
   6   2  10      895.56      918.20     35.98 o
   7   2  10      128.63      152.31     32.90 o
   8   2  10        2.02       44.50     34.59 o
   9   2  10       66.18       85.38     35.43 o
  -9   3  10      108.41      146.05     80.67 o
  -8   3  10      165.25      187.85     72.42 o
  -7   3  10     1266.15     1291.64     49.81 o
  -6   3  10        0.53      -26.10     26.10 o
  -5   3  10      453.91      375.32     31.44 o
  -4   3  10      654.25      688.86     36.23 o
  -3   3  10     7045.21     6574.04     86.83 o
  -2   3  10        8.25       -6.49     16.41 o
  -1   3  10     4293.19     4297.45     62.81 o
   0   3  10     4349.69     4277.41     58.54 o
   1   3  10     9281.67     8908.57     98.19 o
   2   3  10        0.69        8.81     15.37 o
   3   3  10     2146.13     2208.77     39.02 o
   4   3  10      663.47      734.07     27.32 o
   5   3  10      961.48      980.07     50.56 o
   6   3  10       29.13        0.52     21.77 o
   7   3  10      359.60      379.85     37.61 o
   8   3  10       73.70      100.69     33.20 o
   9   3  10       63.18       98.48     41.24 o
  -8   4  10       10.52      -43.26     43.26 o
  -7   4  10      333.09      309.40     36.06 o
  -6   4  10      573.37      548.26     38.66 o
  -5   4  10     2507.95     2532.23     61.33 o
  -4   4  10       19.76       11.97     14.29 o
  -3   4  10     2022.20     1906.09     43.65 o
  -2   4  10     1170.12     1121.47     34.20 o
  -1   4  10     6635.52     6225.46    101.62 o
   0   4  10       31.88       38.33     17.37 o
   1   4  10     3558.02     3565.34     61.35 o
   2   4  10       15.08        1.14     13.80 o
   3   4  10     3664.55     3602.02     47.43 o
   4   4  10      210.55      258.62     18.50 o
   5   4  10     1511.04     1548.96     40.29 o
   6   4  10      105.47       98.40     22.56 o
   7   4  10      171.45      173.43     31.73 o
   8   4  10       16.26       10.00     31.42 o
  -8   5  10       21.69       18.84     40.11 o
  -7   5  10     1086.95     1128.27     50.07 o
  -6   5  10      272.64      210.51     31.43 o
  -5   5  10     1473.58     1366.47     42.25 o
  -4   5  10      239.31      281.25     25.67 o
  -3   5  10     7013.08     6846.45     88.89 o
  -2   5  10      418.55      434.43     25.61 o
  -1   5  10     3341.98     3251.82     54.50 o
   0   5  10      436.91      415.15     22.47 o
   1   5  10     4518.54     4481.26     50.58 o
   2   5  10      100.22      108.77     14.35 o
   3   5  10     2206.60     2189.58     32.51 o
   4   5  10       87.54       73.37     16.07 o
   5   5  10     1598.10     1647.28     39.39 o
   6   5  10        4.64      -18.99     22.12 o
   7   5  10      402.68      384.07     39.06 o
   8   5  10       58.82       66.26     39.57 o
  -8   6  10       15.56       14.47     39.35 o
  -7   6  10      317.96      284.11     32.44 o
  -6   6  10      160.81      161.54     29.12 o
  -5   6  10      640.74      727.19     31.53 o
  -4   6  10      185.08      227.28     25.00 o
  -3   6  10     1053.24     1003.58     32.96 o
  -2   6  10     1764.26     1710.63     39.14 o
  -1   6  10     4571.68     4668.40     63.67 o
   0   6  10      136.93      105.59     18.91 o
   1   6  10     2115.77     2194.88     42.18 o
   2   6  10     2597.78     2416.69     37.86 o
   3   6  10     1321.45     1347.92     26.95 o
   4   6  10       93.71      106.78     16.69 o
   5   6  10      937.23     1030.85     41.63 o
   6   6  10      273.93      241.46     37.35 o
   7   6  10      172.33      152.12     38.63 o
   8   6  10       12.99      -11.28     38.40 o
  -8   7  10      120.08      120.54     55.25 o
  -7   7  10      358.27      330.32     44.02 o
  -6   7  10       44.57       60.29     25.08 o
  -5   7  10      575.95      508.80     29.96 o
  -4   7  10     2351.49     2342.76     48.25 o
  -3   7  10      975.67     1021.53     43.27 o
  -2   7  10      344.37      365.89     24.44 o
  -1   7  10     1556.93     1471.05     36.62 o
   0   7  10     2560.21     2532.73     46.24 o
   1   7  10     1935.80     1911.26     44.99 o
   2   7  10      100.53       95.97     16.64 o
   3   7  10      364.98      373.03     21.05 o
   4   7  10     1636.60     1601.24     41.88 o
   5   7  10      667.22      668.20     36.51 o
   6   7  10       12.75       17.52     32.10 o
   7   7  10      103.98      138.03     40.35 o
   8   7  10      136.62      243.26     51.73 o
  -7   8  10       36.46       32.04     33.32 o
  -6   8  10     1238.77     1303.47     66.29 o
  -5   8  10        7.41       44.86     23.41 o
  -4   8  10      186.09      254.12     26.70 o
  -3   8  10      149.79      121.02     22.29 o
  -2   8  10     4219.28     4184.17     76.63 o
  -1   8  10       57.12       43.66     15.88 o
   0   8  10      208.82      204.35     29.16 o
   1   8  10      378.67      417.72     24.47 o
   2   8  10     2406.86     2300.60     64.31 o
   3   8  10      141.64      115.18     20.79 o
   4   8  10        0.17       34.23     22.57 o
   5   8  10        8.97      -19.97     30.96 o
   6   8  10      643.01      629.21     46.07 o
   7   8  10       22.35       -0.45     38.04 o
  -7   9  10        2.64       10.52     33.44 o
  -6   9  10       74.85      103.13     31.70 o
  -5   9  10       29.77       10.34     31.66 o
  -4   9  10     1200.13     1227.99     50.11 o
  -3   9  10        1.82       23.24     23.86 o
  -2   9  10      124.44      138.90     34.45 o
  -1   9  10       33.01      -19.17     21.50 o
   0   9  10     4467.21     4390.24     72.18 o
   1   9  10       65.92       40.08     20.20 o
   2   9  10       19.27       -7.19     20.17 o
   3   9  10        1.33       -3.16     21.22 o
   4   9  10      958.56     1044.13     37.23 o
   5   9  10       23.53       58.17     33.59 o
   6   9  10       20.20       87.34     38.11 o
   7   9  10       12.85       25.81     40.29 o
  -6  10  10      737.36      835.31     74.65 o
  -5  10  10       86.93       81.35     35.45 o
  -4  10  10       18.87       38.14     32.52 o
  -3  10  10        2.80       24.66     33.11 o
  -2  10  10     2024.65     1861.30     58.34 o
  -1  10  10      428.38      405.11     36.51 o
   0  10  10        9.71      -19.72     19.72 o
   1  10  10      298.36      250.33     25.06 o
   2  10  10     1638.72     1670.00     46.10 o
   3  10  10      119.22       63.26     28.81 o
   4  10  10       82.54       58.63     28.10 o
   5  10  10      117.80       84.95     35.81 o
   6  10  10      254.53      264.84     42.46 o
  -5  11  10       45.29        0.92     40.28 o
  -4  11  10      500.80      510.76     48.17 o
  -3  11  10      313.39      337.21     45.65 o
  -2  11  10       12.00       31.08     30.37 o
  -1  11  10      366.57      320.74     35.29 o
   0  11  10      842.68      879.85     59.70 o
   1  11  10      134.84      105.56     35.46 o
   2  11  10        1.42      -28.65     31.12 o
   3  11  10      226.80      212.70     32.25 o
   4  11  10      390.81      369.04     42.43 o
   5  11  10       70.84       80.56     45.23 o
  -4  12  10        1.42      -73.12     73.12 o
  -3  12  10      129.45       80.08     36.76 o
  -2  12  10      346.64      342.88     41.38 o
  -1  12  10      549.41      567.94     50.95 o
   0  12  10        7.80       30.29     36.66 o
   1  12  10      430.06      356.67     43.49 o
   2  12  10      192.19      245.96     48.20 o
   3  12  10      166.25      116.03     50.63 o
   4  12  10        8.63       63.16     48.25 o
  -3  13  10      311.64      212.80     84.87 o
  -2  13  10       30.11      -33.28     70.52 o
  -1  13  10      210.14      225.09     52.04 o
   0  13  10        3.94      -37.12     45.38 o
   1  13  10      306.49      224.13     44.43 o
   2  13  10        2.54       12.21     38.61 o
   3  13  10      192.12      233.59     84.13 o
  -1  14  10      181.69      166.41     84.13 o
   0  14  10        0.40       22.02     77.08 o
   1  14  10      145.88      129.17     83.27 o
  -7   0  11     1240.63     1274.03     92.11 o
  -5   0  11      963.04     1093.88     63.68 o
  -3   0  11    10939.51    10495.99    228.33 o
  -1   0  11      215.82      212.66     26.32 o
   1   0  11     8355.23     8479.37    128.43 o
   3   0  11        0.29      -21.00     21.00 o
   5   0  11     2447.57     2477.81    132.40 o
   7   0  11       15.65       91.72     47.91 o
  -8   1  11      113.57      203.38     36.45 o
  -7   1  11        4.37        5.02     29.35 o
  -6   1  11       42.42      -33.34     42.43 o
  -5   1  11     4031.13     3899.42    114.74 o
  -4   1  11     1283.02     1286.98     72.25 o
  -3   1  11       29.94        6.59     23.89 o
  -2   1  11      809.07      838.73     35.53 o
  -1   1  11    10723.75    10474.25    116.82 o
   0   1  11      468.29      457.82     27.74 o
   1   1  11       33.98       11.50     16.20 o
   2   1  11      156.54      150.22     18.66 o
   3   1  11     7890.16     7754.35     75.18 o
   4   1  11      207.13      214.79     26.37 o
   5   1  11        0.90      -18.25     20.95 o
   6   1  11      125.27      103.89     24.67 o
   7   1  11      744.60      741.22     45.79 o
   8   1  11       28.00       -3.04     35.08 o
  -8   2  11      153.67      160.06     36.14 o
  -7   2  11      860.21      850.78     46.38 o
  -6   2  11      514.69      629.07     41.06 o
  -5   2  11      330.73      348.18     32.13 o
  -4   2  11      250.32      238.93     29.98 o
  -3   2  11     4473.38     4448.03     79.91 o
  -2   2  11     3567.01     3419.83     57.50 o
  -1   2  11      210.90      175.60     24.39 o
   0   2  11     1471.35     1497.16     34.08 o
   1   2  11     6197.14     6178.59     80.94 o
   2   2  11     1927.88     1901.93     39.05 o
   3   2  11      149.99      162.10     17.18 o
   4   2  11     2246.60     2228.32     47.25 o
   5   2  11      983.84      981.12     35.04 o
   6   2  11       44.04       10.69     22.83 o
   7   2  11        0.01       18.34     32.57 o
   8   2  11       91.75       80.98     37.21 o
  -8   3  11      602.15      674.39     55.81 o
  -7   3  11       16.77       39.03     31.90 o
  -6   3  11      221.93      197.01     32.83 o
  -5   3  11     1081.31     1067.47     46.04 o
  -4   3  11     4436.56     4498.13     82.81 o
  -3   3  11       27.04       27.34     19.30 o
  -2   3  11     3252.02     3124.36     88.53 o
  -1   3  11     2967.90     3062.71     54.53 o
   0   3  11     2887.15     2717.52     50.53 o
   1   3  11        2.72       -3.10     16.82 o
   2   3  11     1872.63     1893.60     39.53 o
   3   3  11      708.12      804.29     23.40 o
   4   3  11     1733.01     1716.86     41.57 o
   5   3  11        0.22      -20.63     20.63 o
   6   3  11      455.38      395.37     40.05 o
   7   3  11      192.60      173.51     36.97 o
   8   3  11       69.99       43.11     32.98 o
  -8   4  11      161.25      180.27     44.05 o
  -7   4  11       34.04       33.29     32.22 o
  -6   4  11     1203.60     1331.51     51.65 o
  -5   4  11      113.31       31.92     27.90 o
  -4   4  11     1198.65     1173.55     67.77 o
  -3   4  11       33.62       41.68     18.93 o
  -2   4  11     5648.93     5501.14     77.45 o
  -1   4  11      335.04      359.33     26.51 o
   0   4  11     5787.23     5644.59     76.92 o
   1   4  11      160.75      183.65     19.64 o
   2   4  11     4525.14     4312.64     55.47 o
   3   4  11       44.18       11.93     14.47 o
   4   4  11     2461.91     2549.88     49.70 o
   5   4  11       72.64       78.92     26.22 o
   6   4  11      305.19      330.10     28.76 o
   7   4  11        9.23       -0.87     29.90 o
   8   4  11      160.29      162.52     36.56 o
  -8   5  11      527.89      534.63     53.73 o
  -7   5  11       22.60       71.04     33.39 o
  -6   5  11      343.28      227.60     34.00 o
  -5   5  11       25.09       44.62     29.52 o
  -4   5  11     2662.16     2714.19     55.53 o
  -3   5  11       86.64      122.98     22.15 o
  -2   5  11     1634.33     1626.86     42.89 o
  -1   5  11      290.14      327.96     24.71 o
   0   5  11     5255.09     4985.43     72.71 o
   1   5  11      110.48      116.74     19.18 o
   2   5  11     1796.57     1919.23     37.70 o
   3   5  11      284.62      266.85     18.74 o
   4   5  11     1383.91     1460.03     37.16 o
   5   5  11       33.14       15.52     21.28 o
   6   5  11      501.82      540.26     32.53 o
   7   5  11       14.06       41.84     36.83 o
   8   5  11       71.71       80.10     41.55 o
  -7   6  11      171.66      212.23     32.95 o
  -6   6  11      760.72      895.71     42.40 o
  -5   6  11      115.55      138.46     30.49 o
  -4   6  11     1795.24     1651.42     46.98 o
  -3   6  11     2029.78     2119.19     49.89 o
  -2   6  11     3313.80     3303.64     66.00 o
  -1   6  11      131.18      130.41     20.24 o
   0   6  11     2688.25     2644.19     64.30 o
   1   6  11     1543.41     1488.04     45.92 o
   2   6  11     1598.83     1623.33     33.18 o
   3   6  11       48.68       56.68     16.60 o
   4   6  11      783.66      888.92     31.06 o
   5   6  11      352.05      299.50     31.69 o
   6   6  11      390.80      351.91     36.18 o
   7   6  11       11.08      -15.44     37.16 o
  -7   7  11       90.31       97.30     32.19 o
  -6   7  11      154.51       86.30     29.99 o
  -5   7  11     1242.61     1288.26     53.73 o
  -4   7  11      642.10      647.15     31.90 o
  -3   7  11      100.52      115.11     22.73 o
  -2   7  11      189.64      178.09     22.45 o
  -1   7  11     3002.89     3145.26     54.19 o
   0   7  11     2566.65     2559.39     48.99 o
   1   7  11        1.22       20.25     19.25 o
   2   7  11      475.02      489.70     26.90 o
   3   7  11     1430.49     1542.27     53.26 o
   4   7  11      482.54      502.29     33.70 o
   5   7  11       10.99      -12.08     26.90 o
   6   7  11       60.04       59.59     44.06 o
   7   7  11      229.86      210.40     42.93 o
  -7   8  11      423.52      397.03     63.89 o
  -6   8  11       95.20       80.74     35.25 o
  -5   8  11       84.74       67.39     25.35 o
  -4   8  11      319.60      292.95     28.38 o
  -3   8  11     1628.82     1758.58     45.01 o
  -2   8  11       39.53       33.57     21.05 o
  -1   8  11      103.85       84.76     22.18 o
   0   8  11      398.52      385.31     28.75 o
   1   8  11     3862.08     3869.69     61.05 o
   2   8  11      260.17      225.26     24.10 o
   3   8  11        0.57      -19.49     19.49 o
   4   8  11        7.78       12.21     26.02 o
   5   8  11      651.44      631.65     39.80 o
   6   8  11       77.90       83.19     37.86 o
   7   8  11       17.35       11.84     39.90 o
  -6   9  11        2.36      -26.46     33.29 o
  -5   9  11     1110.27     1082.14     44.79 o
  -4   9  11        0.59       15.70     26.38 o
  -3   9  11        6.85       21.71     25.32 o
  -2   9  11        7.39        1.90     23.67 o
  -1   9  11     2770.22     2857.17     60.46 o
   0   9  11       10.78        4.24     24.06 o
   1   9  11       12.53       58.72     21.91 o
   2   9  11        0.51       -2.31     22.01 o
   3   9  11     1319.65     1334.77     55.02 o
   4   9  11       18.66       -0.07     24.95 o
   5   9  11        0.28      -28.56     29.19 o
   6   9  11       31.27       49.87     37.95 o
  -5  10  11       19.98       30.52     41.54 o
  -4  10  11        0.94       -0.60     31.77 o
  -3  10  11      950.60      870.26     51.77 o
  -2  10  11      205.43      218.86     35.83 o
  -1  10  11       83.11      105.11     30.97 o
   0  10  11      184.07      172.46     28.45 o
   1  10  11     1162.70     1217.93     38.68 o
   2  10  11       91.53       78.86     27.02 o
   3  10  11        0.39      -11.26     28.83 o
   4  10  11       25.76       -5.17     30.36 o
   5  10  11      368.65      337.84     42.11 o
  -5  11  11      350.93      547.72     98.85 o
  -4  11  11      234.25      323.29     84.38 o
  -3  11  11        0.51       -5.89     32.89 o
  -2  11  11       94.47      127.43     35.36 o
  -1  11  11      657.38      658.02     44.55 o
   0  11  11      388.64      413.81     40.07 o
   1  11  11        3.49       52.89     36.34 o
   2  11  11      272.96      237.16     33.73 o
   3  11  11      358.82      341.27     43.30 o
   4  11  11      105.98      107.90     41.55 o
   5  11  11        0.27       39.62     44.26 o
  -4  12  11      137.91       67.92     80.05 o
  -3  12  11      182.58      118.16     77.45 o
  -2  12  11      441.75      475.72     90.94 o
  -1  12  11        1.16      -51.97     64.48 o
   0  12  11      222.25      231.83     43.13 o
   1  12  11       81.63       54.70     55.41 o
   2  12  11      180.66      216.61     56.96 o
   3  12  11       44.09       47.56     48.37 o
  -2  13  11      137.39      195.73     88.34 o
  -1  13  11       17.84      -53.45     73.86 o
   0  13  11      326.85      448.99     93.41 o
   1  13  11        1.13      -14.99     49.24 o
   2  13  11      193.67      254.99     87.84 o
  -8   0  12      662.42      755.69    103.62 o
  -6   0  12       41.23      154.80     65.33 o
  -4   0  12     3717.07     3698.83    148.16 o
  -2   0  12      499.15      483.94    103.19 o
   0   0  12     6862.06     6723.66    127.77 o
   2   0  12      115.58       91.13     28.14 o
   4   0  12     2344.71     2303.41     76.36 o
   6   0  12       89.93       70.84     47.31 o
   8   0  12      189.37      118.77     56.09 o
  -8   1  12       63.50       87.57     37.22 o
  -7   1  12       48.24      -13.60     32.30 o
  -6   1  12     2189.61     2151.17     64.88 o
  -5   1  12       70.64      104.44     30.88 o
  -4   1  12      323.28      338.72     32.49 o
  -3   1  12      387.71      364.46     30.90 o
  -2   1  12     9610.21     9465.37    147.77 o
  -1   1  12      774.09      740.68     31.29 o
   0   1  12       69.71       29.05     17.18 o
   1   1  12       88.96      145.41     19.61 o
   2   1  12     5271.66     5334.67     69.39 o
   3   1  12      229.85      234.92     24.77 o
   4   1  12       16.84        7.20     21.06 o
   5   1  12      473.16      504.31     36.88 o
   6   1  12     1117.21     1159.09     42.22 o
   7   1  12       54.31       42.77     56.16 o
   8   1  12        1.33      -16.12     37.26 o
  -8   2  12      251.64      202.22     47.16 o
  -7   2  12      380.25      359.85     40.57 o
  -6   2  12       56.58       61.57     31.74 o
  -5   2  12      290.72      291.99     34.07 o
  -4   2  12     1909.98     1729.66     55.91 o
  -3   2  12     3959.82     3951.04     91.99 o
  -2   2  12      108.52      113.26     25.54 o
  -1   2  12     2844.33     2942.02     63.40 o
   0   2  12     4042.27     3887.04     75.61 o
   1   2  12     1010.42      954.97     30.28 o
   2   2  12        1.39       -7.83     17.60 o
   3   2  12     1114.60     1171.23     30.12 o
   4   2  12     1765.06     1750.04     43.79 o
   5   2  12      223.96      173.61     25.32 o
   6   2  12        2.95        2.90     24.92 o
   7   2  12       93.61       40.22     35.01 o
   8   2  12       84.92       91.90     39.56 o
  -8   3  12        6.65      -10.80     44.57 o
  -7   3  12      295.83      217.90     45.14 o
  -6   3  12      607.43      570.56     68.52 o
  -5   3  12     1257.56     1293.03     51.15 o
  -4   3  12        1.98        7.52     28.55 o
  -3   3  12      848.15      797.96     38.83 o
  -2   3  12     1174.55     1236.79     54.66 o
  -1   3  12     2245.35     2304.15     49.81 o
   0   3  12       41.31       28.63     19.92 o
   1   3  12     2116.41     2174.98     47.87 o
   2   3  12     2321.25     2308.85     45.03 o
   3   3  12     2282.54     2162.25     38.78 o
   4   3  12       39.82       53.47     21.80 o
   5   3  12      826.77      863.55     35.64 o
   6   3  12      296.84      305.69     39.54 o
   7   3  12       53.87       77.66     36.68 o
  -7   4  12     1072.26     1241.69     55.05 o
  -6   4  12       18.37      -22.41     30.84 o
  -5   4  12      703.51      611.54     41.51 o
  -4   4  12       60.95       80.19     28.03 o
  -3   4  12     4529.23     4648.41     85.39 o
  -2   4  12       33.58       26.28     21.03 o
  -1   4  12     4193.78     4179.70     67.57 o
   0   4  12      237.88      233.83     23.94 o
   1   4  12     3664.00     3457.89     60.42 o
   2   4  12        0.34      -16.39     16.39 o
   3   4  12     1873.72     2007.98     38.16 o
   4   4  12       25.70       24.98     22.14 o
   5   4  12      650.45      661.52     33.57 o
   6   4  12       23.11       17.83     25.77 o
   7   4  12      149.50      130.51     34.22 o
  -7   5  12      112.62        1.00     45.29 o
  -6   5  12       22.14       35.26     32.13 o
  -5   5  12     1413.61     1555.17     68.56 o
  -4   5  12      100.29       94.06     28.89 o
  -3   5  12     1379.89     1458.24     57.16 o
  -2   5  12      188.96      234.08     25.81 o
  -1   5  12     3213.05     3157.16     59.17 o
   0   5  12      149.81      141.42     23.47 o
   1   5  12     1827.23     1891.06     42.47 o
   2   5  12       34.09       14.88     19.03 o
   3   5  12      968.77     1013.40     27.88 o
   4   5  12        4.91        3.55     22.26 o
   5   5  12      560.68      601.71     30.94 o
   6   5  12        5.05      -24.01     24.01 o
   7   5  12      112.94       10.39     38.82 o
  -7   6  12      445.17      520.41     44.66 o
  -6   6  12       58.73       81.98     31.75 o
  -5   6  12      760.88      625.58     42.24 o
  -4   6  12      528.82      604.83     34.62 o
  -3   6  12     1505.54     1485.77     44.94 o
  -2   6  12       57.76       79.94     20.91 o
  -1   6  12     1126.18     1122.99     50.80 o
   0   6  12     1473.19     1460.85     42.28 o
   1   6  12     2461.54     2601.21     69.07 o
   2   6  12       21.35       -2.96     19.78 o
   3   6  12      960.74     1082.63     30.26 o
   4   6  12      409.03      421.74     27.63 o
   5   6  12      446.62      462.46     37.92 o
   6   6  12       18.17        6.90     31.82 o
   7   6  12      118.76       90.23     41.46 o
  -6   7  12      603.89      651.53     59.42 o
  -5   7  12      469.41      506.69     37.50 o
  -4   7  12       27.95       61.42     24.49 o
  -3   7  12      415.17      426.67     29.35 o
  -2   7  12     1774.67     1663.92     42.97 o
  -1   7  12      678.78      709.85     32.59 o
   0   7  12       50.37       30.57     20.44 o
   1   7  12      704.57      707.79     30.87 o
   2   7  12     1329.01     1354.82     39.43 o
   3   7  12      240.47      244.66     29.46 o
   4   7  12       11.52       29.04     26.84 o
   5   7  12       38.90       15.21     29.46 o
   6   7  12      311.27      347.20     47.28 o
  -6   8  12      143.93      249.18     75.97 o
  -5   8  12      108.27      104.19     27.42 o
  -4   8  12     1341.71     1440.46     45.22 o
  -3   8  12       72.53       43.33     24.02 o
  -2   8  12       37.65       45.52     23.76 o
  -1   8  12       55.69       34.92     22.36 o
   0   8  12     2630.15     2610.60     58.92 o
   1   8  12      277.52      293.13     29.54 o
   2   8  12       15.25        3.90     21.82 o
   3   8  12       62.78       49.09     26.62 o
   4   8  12      610.18      553.96     37.53 o
   5   8  12      108.62       84.92     33.05 o
   6   8  12        2.60        7.54     37.49 o
  -5   9  12        7.22        1.56     47.66 o
  -4   9  12       27.81       29.76     31.52 o
  -3   9  12        0.92      -42.27     42.27 o
  -2   9  12     1526.87     1516.89     49.35 o
  -1   9  12        7.60      -24.54     24.54 o
   0   9  12       61.65       94.77     26.92 o
   1   9  12       14.62        9.24     23.06 o
   2   9  12     2011.04     2036.70     75.00 o
   3   9  12        1.83      -28.79     29.18 o
   4   9  12       12.08       -3.11     37.38 o
   5   9  12       18.99       28.44     31.25 o
  -5  10  12        0.12       -9.28     74.61 o
  -4  10  12      749.63      788.49     96.50 o
  -3  10  12       43.01       88.16     34.89 o
  -2  10  12        5.87       24.22     31.24 o
  -1  10  12       28.12       26.60     30.40 o
   0  10  12      932.88      910.57     41.73 o
   1  10  12       44.03       37.72     24.46 o
   2  10  12        0.61        7.53     27.95 o
   3  10  12      116.39      104.70     33.19 o
   4  10  12      458.21      411.39     47.82 o
  -4  11  12        1.87       86.11     80.79 o
  -3  11  12       76.47      135.72     77.45 o
  -2  11  12      641.11      656.41     67.43 o
  -1  11  12      288.64      325.59     41.02 o
   0  11  12       27.51      -11.03     33.01 o
   1  11  12      213.98      200.61     51.89 o
   2  11  12      405.91      394.64     46.05 o
   3  11  12       79.62       68.88     42.41 o
   4  11  12        0.68      -37.94     37.94 o
  -2  12  12        0.73       14.60     74.61 o
  -1  12  12       98.92      263.65     86.98 o
   0  12  12       79.16      117.77     52.94 o
   1  12  12      251.11      302.88     58.03 o
   2  12  12       34.65      142.03     80.79 o
  -7   0  13       59.25       97.96     53.52 o
  -5   0  13     1819.61     1891.27     86.78 o
  -3   0  13      110.11       50.36     40.38 o
  -1   0  13     9497.48     9198.74    465.01 o
   1   0  13       43.53       64.31     29.23 o
   3   0  13     2331.86     2287.02     68.20 o
   5   0  13       67.22      103.84     37.19 o
   7   0  13      444.49      366.40     48.89 o
  -7   1  13     1019.70     1031.80     77.72 o
  -6   1  13      113.22      128.16     34.20 o
  -5   1  13       98.06       78.68     31.89 o
  -4   1  13       94.15       34.20     29.13 o
  -3   1  13     3567.35     3599.55     87.46 o
  -2   1  13      889.04      855.11     43.98 o
  -1   1  13      347.28      300.63     29.69 o
   0   1  13      446.23      401.45     31.09 o
   1   1  13     4470.69     4373.35     69.88 o
   2   1  13      220.46      235.87     23.81 o
   3   1  13       82.31       40.20     19.75 o
   4   1  13       94.92       85.26     24.21 o
   5   1  13     1485.13     1514.39     45.14 o
   6   1  13       16.80       45.00     27.62 o
   7   1  13        8.83        5.57     28.85 o
  -7   2  13       15.80       26.58     35.81 o
  -6   2  13      337.88      334.84     39.58 o
  -5   2  13     1531.05     1477.36     55.86 o
  -4   2  13      904.10      834.80     44.61 o
  -3   2  13       83.08       47.31     27.94 o
  -2   2  13      794.56      784.72     73.02 o
  -1   2  13     3347.47     3336.04     70.62 o
   0   2  13     1440.48     1453.24     85.49 o
   1   2  13       47.26       44.29     21.97 o
   2   2  13      300.42      344.68     25.46 o
   3   2  13     2134.61     2146.49     43.40 o
   4   2  13      488.30      506.65     44.46 o
   5   2  13        2.39       11.64     25.13 o
   6   2  13      127.12      146.82     28.96 o
   7   2  13      163.93      197.73     46.58 o
  -7   3  13      181.44      165.93     44.17 o
  -6   3  13      668.49      812.46     48.60 o
  -5   3  13      139.56      185.42     35.03 o
  -4   3  13      567.33      553.85     45.45 o
  -3   3  13     1092.97     1235.05     50.86 o
  -2   3  13     2759.72     2864.68     67.12 o
  -1   3  13      122.40      106.55     23.48 o
   0   3  13     2261.61     2265.99     50.67 o
   1   3  13     1478.81     1494.38     43.61 o
   2   3  13     1199.49     1243.00     36.99 o
   3   3  13        5.88       -0.93     18.73 o
   4   3  13      725.29      773.94     34.16 o
   5   3  13      224.13      273.42     33.92 o
   6   3  13      157.98      159.95     29.68 o
   7   3  13        5.06      -15.45     35.34 o
  -7   4  13        1.88       10.50     72.63 o
  -6   4  13      274.30      242.04     37.76 o
  -5   4  13      112.71       93.00     33.39 o
  -4   4  13     1942.95     1968.26     60.94 o
  -3   4  13       62.98       71.10     29.12 o
  -2   4  13     1352.87     1266.23     41.75 o
  -1   4  13       21.74       11.85     21.07 o
   0   4  13     2580.64     2486.16     54.09 o
   1   4  13      109.19      106.83     23.60 o
   2   4  13     1271.75     1358.84     60.61 o
   3   4  13      120.46      151.18     20.33 o
   4   4  13      894.53      969.15     40.54 o
   5   4  13        0.32      -10.38     24.16 o
   6   4  13      204.06      195.52     30.18 o
   7   4  13       25.48       27.10     33.54 o
  -6   5  13      739.03      745.48     47.93 o
  -5   5  13        3.88      -31.84     31.84 o
  -4   5  13      937.46      889.84     64.56 o
  -3   5  13        9.14      -26.88     26.88 o
  -2   5  13     1493.05     1496.71     46.44 o
  -1   5  13        0.18       -0.57     21.58 o
   0   5  13     1449.47     1495.57     44.53 o
   1   5  13       31.32       43.59     21.29 o
   2   5  13     1250.38     1248.66     37.70 o
   3   5  13        0.74      -17.28     17.28 o
   4   5  13      807.72      884.59     33.29 o
   5   5  13       55.13       42.57     23.53 o
   6   5  13      210.38      271.38     33.30 o
  -6   6  13      127.50       74.91     94.46 o
  -5   6  13      369.29      434.55     41.48 o
  -4   6  13     1564.36     1680.28     79.25 o
  -3   6  13       55.56       97.41     26.98 o
  -2   6  13      568.74      642.73     31.65 o
  -1   6  13     1156.02     1159.52     55.37 o
   0   6  13     1509.41     1524.03     42.25 o
   1   6  13        7.89      -19.44     21.00 o
   2   6  13      696.02      753.07     29.62 o
   3   6  13      279.90      257.37     24.78 o
   4   6  13      366.55      366.44     35.41 o
   5   6  13        5.18       23.85     30.73 o
   6   6  13       89.12       65.05     34.84 o
  -6   7  13      156.36      102.14     52.75 o
  -5   7  13       47.49       60.37     35.73 o
  -4   7  13      465.27      522.35     37.79 o
  -3   7  13     1039.74     1174.66     40.94 o
  -2   7  13      285.07      289.23     27.82 o
  -1   7  13       61.67       64.97     23.96 o
   0   7  13      338.99      335.34     27.32 o
   1   7  13     1332.66     1383.90     40.82 o
   2   7  13      485.27      550.21     49.79 o
   3   7  13        5.61       17.10     26.10 o
   4   7  13      174.62      291.04     43.89 o
   5   7  13      325.37      298.49     36.19 o
   6   7  13       96.36       73.88     35.85 o
  -5   8  13      790.18      811.08     67.66 o
  -4   8  13      109.28      109.04     28.44 o
  -3   8  13       12.95       -8.91     25.66 o
  -2   8  13       86.28       63.24     25.08 o
  -1   8  13     1211.80     1199.82     54.61 o
   0   8  13      156.91      124.20     28.69 o
   1   8  13        3.92       32.74     25.18 o
   2   8  13       29.67       21.19     26.24 o
   3   8  13      937.43      987.17     42.89 o
   4   8  13       90.12      122.00     61.88 o
   5   8  13        0.27      -28.96     31.33 o
  -4   9  13        9.22      160.72     73.49 o
  -3   9  13     1150.59     1214.42     49.16 o
  -2   9  13        5.09       26.87     28.76 o
  -1   9  13       39.78       32.37     26.67 o
   0   9  13        2.64      -24.91     24.91 o
   1   9  13     1448.80     1510.55     52.72 o
   2   9  13        0.15      -26.81     26.81 o
   3   9  13        0.14       -5.50     28.73 o
   4   9  13        6.44      -26.93     38.99 o
  -4  10  13      116.16      111.47     74.73 o
  -3  10  13        3.82       -4.33     66.69 o
  -2  10  13       21.29      -46.27     63.59 o
  -1  10  13      690.80      758.39     49.02 o
   0  10  13       44.26       81.09     30.72 o
   1  10  13       26.10       44.80     26.34 o
   2  10  13      127.32      119.43     32.16 o
   3  10  13      500.65      533.92     44.64 o
  -2  11  13      173.07      181.38     86.73 o
  -1  11  13       32.42       72.13     74.36 o
   0  11  13       94.78       16.21     50.36 o
   1  11  13      311.80      339.00    128.92 o
   2  11  13      154.89      159.31     55.15 o
  -6   0  14     1663.35     1654.88     89.89 o
  -4   0  14        8.23       -7.27     41.94 o
  -2   0  14     4586.40     4449.67    124.13 o
   0   0  14       25.29       27.80     36.61 o
   2   0  14     2800.35     2824.00     78.33 o
   4   0  14       36.02       21.55     34.48 o
   6   0  14      602.61      690.25     55.02 o
  -6   1  14       84.82       58.13     36.89 o
  -5   1  14       94.82       87.88     35.20 o
  -4   1  14     1755.72     1738.80     68.82 o
  -3   1  14      130.07       91.36     34.09 o
  -2   1  14      341.82      373.01     35.80 o
  -1   1  14      290.98      301.71     31.61 o
   0   1  14     4395.65     4320.37     82.79 o
   1   1  14      363.73      353.38     28.89 o
   2   1  14        4.36      -20.71     20.71 o
   3   1  14       38.35       37.29     23.34 o
   4   1  14     1095.19     1165.98     41.27 o
   5   1  14       47.57       29.76     26.52 o
   6   1  14        0.88       20.86     28.99 o
  -6   2  14      843.25      929.30     60.14 o
  -5   2  14      352.55      411.54     41.08 o
  -4   2  14       37.20       53.67     31.64 o
  -3   2  14      117.83       77.32     35.64 o
  -2   2  14     2383.09     2514.01     67.33 o
  -1   2  14     1274.13     1249.60     47.62 o
   0   2  14        6.56      -22.28     22.28 o
   1   2  14      856.03      877.34     37.55 o
   2   2  14     1933.21     2035.19     47.04 o
   3   2  14      288.78      281.95     27.56 o
   4   2  14        2.88        2.98     24.41 o
   5   2  14      133.97      111.79     28.26 o
   6   2  14      341.65      342.37     34.08 o
  -6   3  14       41.51      102.30     52.48 o
  -5   3  14      573.58      512.15     44.04 o
  -4   3  14      541.33      510.81     42.62 o
  -3   3  14     1432.17     1506.69     56.03 o
  -2   3  14        2.48       22.58     27.39 o
  -1   3  14      804.69      976.00     45.13 o
   0   3  14      455.42      539.71     35.54 o
   1   3  14     1335.40     1308.72     47.41 o
   2   3  14        1.98       17.54     23.51 o
   3   3  14      644.74      687.59     33.59 o
   4   3  14      263.66      284.87     30.17 o
   5   3  14      433.91      447.72     33.83 o
   6   3  14        0.33      -14.42     27.72 o
  -6   4  14       28.17       10.33     50.26 o
  -5   4  14     1015.45     1056.33     53.05 o
  -4   4  14       20.53      -29.83     29.83 o
  -3   4  14      586.54      570.39     40.97 o
  -2   4  14      240.61      241.33     33.41 o
  -1   4  14     2092.60     2107.78     53.01 o
   0   4  14       24.18        0.69     23.47 o
   1   4  14      892.30      918.68     48.63 o
   2   4  14      133.47      163.08     25.02 o
   3   4  14      729.89      739.67     36.82 o
   4   4  14       10.00      -12.81     24.22 o
   5   4  14      286.92      304.19     34.74 o
   6   4  14        5.69      -24.97     28.62 o
  -6   5  14       21.13      -39.64     57.28 o
  -5   5  14      375.43      319.56     47.05 o
  -4   5  14        3.13       11.20     32.07 o
  -3   5  14     1608.67     1732.44     59.30 o
  -2   5  14       52.01       47.42     29.67 o
  -1   5  14      966.63      991.73     47.96 o
   0   5  14      248.94      255.73     26.26 o
   1   5  14     1717.56     1663.73     44.79 o
   2   5  14       14.42      -21.35     22.38 o
   3   5  14      667.66      755.67     72.88 o
   4   5  14       51.39       27.89     24.44 o
   5   5  14      255.13      252.20     29.61 o
   6   5  14        2.79       32.23     35.08 o
  -5   6  14      561.43      606.45    105.35 o
  -4   6  14       22.99       -7.65     33.98 o
  -3   6  14      497.71      440.16     40.35 o
  -2   6  14      370.81      386.45     30.79 o
  -1   6  14      719.71      714.91     34.44 o
   0   6  14        6.77      -13.47     23.02 o
   1   6  14      239.30      304.21     27.74 o
   2   6  14      358.94      378.02     31.86 o
   3   6  14      595.17      594.97     41.59 o
   4   6  14        0.38       -2.51     41.75 o
   5   6  14      123.75      122.20     34.30 o
  -5   7  14       79.05       78.09     54.69 o
  -4   7  14      718.18      768.86     69.11 o
  -3   7  14      503.92      554.37     38.70 o
  -2   7  14       59.40       69.40     26.64 o
  -1   7  14      373.80      386.62     31.00 o
   0   7  14      863.07      866.03     36.79 o
   1   7  14      480.76      464.62     34.97 o
   2   7  14        0.80      -15.84     26.60 o
   3   7  14      259.08      280.32     38.14 o
   4   7  14      332.40      403.91     53.90 o
   5   7  14      127.16      127.07     62.43 o
  -4   8  14       69.71       55.26     47.87 o
  -3   8  14       34.64       47.30     38.23 o
  -2   8  14     1284.07     1408.17     55.44 o
  -1   8  14       40.30       43.02     31.19 o
   0   8  14       75.52      101.95     29.70 o
   1   8  14        2.77        3.46     25.08 o
   2   8  14      868.93      948.69     42.94 o
   3   8  14       84.33      106.07     31.26 o
   4   8  14        2.00       29.17     42.01 o
  -3   9  14        1.17      -45.71     45.71 o
  -2   9  14        9.32       37.93     48.71 o
  -1   9  14        5.76      -36.16     36.16 o
   0   9  14      799.99      796.16     42.19 o
   1   9  14        3.36      -25.35     25.35 o
   2   9  14        7.24       49.76     30.37 o
   3   9  14        9.47      -10.06     30.58 o
  -2  10  14      635.54      651.40     96.88 o
  -1  10  14       29.25       12.00     69.78 o
   0  10  14        4.42       43.50     37.96 o
   1  10  14       32.67       38.45     34.25 o
   2  10  14      550.45      699.16     53.13 o
  -5   0  15      132.93      223.44     82.77 o
  -3   0  15     1801.72     1864.68     91.33 o
  -1   0  15      323.59      346.12     49.22 o
   1   0  15     3099.03     3335.09    106.37 o
   3   0  15        8.53      -33.60     33.60 o
   5   0  15      549.33      547.40     52.09 o
  -6   1  15       28.05      -14.62     52.48 o
  -5   1  15     1325.41     1332.94     83.93 o
  -4   1  15      128.36      103.49     35.66 o
  -3   1  15       14.92       34.33     31.45 o
  -2   1  15       51.10       33.62     30.69 o
  -1   1  15     2298.27     2401.95     86.90 o
   0   1  15      521.51      544.86     39.30 o
   1   1  15        1.44      -29.41     29.41 o
   2   1  15      156.71      181.70     38.84 o
   3   1  15     1155.68     1184.22     41.12 o
   4   1  15       66.46       47.27     26.52 o
   5   1  15        3.02      -26.69     27.60 o
  -5   2  15       55.83       40.40     53.46 o
  -4   2  15      264.82      258.04     42.13 o
  -3   2  15     1451.75     1524.80     59.11 o
  -2   2  15      558.42      498.26     40.40 o
  -1   2  15      113.84       62.85     31.21 o
   0   2  15      425.33      430.60     37.53 o
   1   2  15     1480.12     1539.83     71.51 o
   2   2  15      344.10      349.97     31.56 o
   3   2  15       15.43        7.24     24.93 o
   4   2  15      130.57      111.81     42.01 o
   5   2  15      360.93      392.23     34.34 o
  -5   3  15      184.32      251.81     58.13 o
  -4   3  15      926.48      980.82     57.88 o
  -3   3  15        4.03      -30.10     30.10 o
  -2   3  15      283.49      285.88     35.95 o
  -1   3  15      646.72      644.71     42.36 o
   0   3  15     1767.78     1713.93     85.34 o
   1   3  15       23.65       13.69     24.68 o
   2   3  15      833.00      863.32     44.09 o
   3   3  15      246.85      275.51     32.22 o
   4   3  15      417.25      443.56     33.71 o
   5   3  15        0.79      -27.48     27.48 o
  -5   4  15        0.61       27.01     50.83 o
  -4   4  15      365.83      395.52     48.61 o
  -3   4  15      215.43      174.70     37.11 o
  -2   4  15     1179.79     1202.30     52.48 o
  -1   4  15       10.80        4.48     29.84 o
   0   4  15      751.74      825.65     39.21 o
   1   4  15       22.73       23.97     25.76 o
   2   4  15      850.65      904.10     40.78 o
   3   4  15       39.05       30.25     27.86 o
   4   4  15      413.73      441.00     37.13 o
   5   4  15        9.69       23.04     29.28 o
  -5   5  15       58.91       26.62     52.18 o
  -4   5  15     1154.73     1249.49     78.82 o
  -3   5  15        0.64       34.51     32.78 o
  -2   5  15      604.23      585.35     42.87 o
  -1   5  15       74.57      106.62     27.58 o
   0   5  15     1338.14     1289.47     41.52 o
   1   5  15        2.02      -27.17     27.17 o
   2   5  15      379.31      450.73     32.45 o
   3   5  15       23.76       19.76     29.04 o
   4   5  15      354.36      371.90     37.48 o
  -4   6  15      234.19      262.68     56.72 o
  -3   6  15      320.41      378.37     56.62 o
  -2   6  15      899.56      934.39     43.81 o
  -1   6  15       41.38       54.48     26.12 o
   0   6  15      348.43      379.63     31.02 o
   1   6  15      487.23      491.61     32.58 o
   2   6  15      669.85      661.45     36.12 o
   3   6  15        0.19      -37.49     45.55 o
   4   6  15      200.07      162.32     47.60 o
  -3   7  15       43.46       67.67     48.90 o
  -2   7  15      305.07      307.22     45.24 o
  -1   7  15      695.26      700.36     37.25 o
   0   7  15      341.97      353.80     31.41 o
   1   7  15       10.01       13.03     29.86 o
   2   7  15       55.60      133.31     31.39 o
   3   7  15      403.32      380.49     48.86 o
  -3   8  15      786.05      937.14     72.30 o
  -2   8  15       47.47       23.22     48.18 o
  -1   8  15       16.77      -44.17     44.17 o
   0   8  15       47.36        8.53     37.38 o
   1   8  15      632.28      634.75     36.80 o
   2   8  15       59.44       65.70     32.57 o
  -1   9  15      713.14      767.24     70.57 o
   0   9  15        0.03      -25.00     49.32 o
   1   9  15        2.82      -33.04     33.04 o
  -4   0  16     1586.39     1747.22    131.15 o
  -2   0  16      104.80       60.60     48.69 o
   0   0  16     1875.04     1861.06    155.09 o
   2   0  16       24.24        2.72     63.10 o
   4   0  16      514.40      493.21     51.26 o
  -4   1  16       21.19        2.99     51.17 o
  -3   1  16       95.19       92.02     35.86 o
  -2   1  16     1522.57     1565.87     92.85 o
  -1   1  16      172.92      230.11     36.85 o
   0   1  16       97.65       98.04     32.58 o
   1   1  16       86.02      124.33     33.24 o
   2   1  16     1589.40     1671.10     68.44 o
   3   1  16       34.71        8.45     39.64 o
   4   1  16        0.21      -17.68     27.73 o
  -4   2  16      630.71      698.38     93.23 o
  -3   2  16      475.40      518.04    117.54 o
  -2   2  16       58.14       84.53     36.63 o
  -1   2  16      113.80       88.13     36.04 o
   0   2  16      945.20     1056.73     56.15 o
   1   2  16      573.36      515.47     40.30 o
   2   2  16       16.90       26.94     31.80 o
   3   2  16      292.40      286.95     34.50 o
   4   2  16      370.44      393.43     34.58 o
  -4   3  16       15.53      -49.47     49.47 o
  -3   3  16      331.19      329.23     59.04 o
  -2   3  16      506.26      597.72     47.93 o
  -1   3  16      846.03      852.88     48.01 o
   0   3  16        0.46      -30.68     30.68 o
   1   3  16      482.06      539.89     36.58 o
   2   3  16      243.96      358.81     38.83 o
   3   3  16      334.63      254.05     33.19 o
   4   3  16        5.76       -4.43     31.37 o
  -4   4  16        1.53       -5.78     74.85 o
  -3   4  16      931.33     1048.47     76.07 o
  -2   4  16        4.18       -1.75     32.06 o
  -1   4  16      674.36      714.95     50.79 o
   0   4  16       42.43        1.06     31.74 o
   1   4  16     1078.10     1017.04     44.79 o
   2   4  16       31.73       37.25     29.38 o
   3   4  16      432.36      530.38     39.09 o
   4   4  16       25.38       21.48     32.89 o
  -3   5  16      282.54      334.49     59.91 o
  -2   5  16        3.65       -4.15     61.99 o
  -1   5  16      943.60      953.39     50.76 o
   0   5  16       18.53      -10.89     25.92 o
   1   5  16      344.54      447.58     33.98 o
   2   5  16       62.07       70.85     27.95 o
   3   5  16      449.95      434.89     36.91 o
  -3   6  16      601.12      646.69     68.67 o
  -2   6  16        9.03       15.43     48.96 o
  -1   6  16      497.99      556.96     63.64 o
   0   6  16      277.60      266.54     37.38 o
   1   6  16      411.23      416.38     33.62 o
   2   6  16        1.87      -12.22     26.61 o
  -1   7  16      280.75      299.23     46.99 o
   0   7  16        7.62       32.49     49.12 o
   1   7  16       67.81       22.39     39.06 o
  -3   0  17       17.34      -72.13     72.13 o
  -1   0  17     1212.32     1280.65    174.70 o
   1   0  17       82.29      -22.07     60.87 o
   3   0  17      674.45      643.67     65.33 o
  -3   1  17     1232.46     1420.90     87.87 o
  -2   1  17       90.43       75.18     53.76 o
  -1   1  17       57.43       77.77     41.67 o
   0   1  17       24.65       39.82     33.96 o
   1   1  17     1171.82     1174.29     55.32 o
   2   1  17       94.98      145.94     53.06 o
   3   1  17        1.62       23.52     34.65 o
  -3   2  17       41.51       40.78     54.35 o
  -2   2  17      308.12      347.53     60.96 o
  -1   2  17      662.56      761.98    157.50 o
   0   2  17      398.25      332.22     40.42 o
   1   2  17        4.40      -32.29     32.29 o
   2   2  17      178.97       95.51     52.31 o
  -2   3  17      448.44      429.84     87.72 o
  -1   3  17       11.69       37.98     51.35 o
   0   3  17      229.97      230.50     38.50 o
   1   3  17      301.09      333.93     40.08 o
   2   3  17      418.58      372.74     49.48 o
  -2   4  17      387.08      408.52    100.15 o
  -1   4  17       74.31       63.97     52.75 o
   0   4  17      626.64      648.56     53.29 o
   1   4  17        1.71      -17.89     33.71 o
   0   5  17      338.27      343.05     59.54 o
 
